# Supplementary material for: Epidemiological and genomic analysis of Acinetobacter baumannii strains from retailed raw meat
Source: Heliyon. 2024 Dec 25;11(1):e41487. doi: 10.1016/j.heliyon.2024.e41487 (PMC11742621; doi:10.1016/j.heliyon.2024.e41487)
Supplement: Multimedia component 1 [file mmc1.xlsx]

## Sheet: TableS1
Table S1. Features of Acinetobacter baumannii isolates from retailed raw meat samples.																								Antibiotic resistance genes
																								Beta-lactams																				Tetracyclines				Aminoglycisides
Accession number	Strain	Sequence type	Clonal complex/International clone	Year of isolation	Continent	Country	Host	Specimen	Meat sample	Meat packaging area	Number of reads	Lenght of reads	GC (%)	Number of contigs	N50	Total length (bp)	Species Kraken2	% Kraken2	Genus Kraken2	% Kraken2	Busco bacteria	Busco specific	ANI	blaADC-25	blaCARB-14	blaCARB-2	blaCARB-49	blaCARB-5	blaCTX-M-124	blaCTX-M-15	blaCTX-M-2	blaGES-11	blaNDM-1	blaOXA-23	blaOXA-24	blaOXA-51	blaOXA-58	blaPER-1	blaPER-7	blaSHV-12	blaTEM-1A	blaTEM-1B	blaTEM-1D	tet(39)	tet(A)	tet(B)	tet(G)	aac(3)-IIa	aac(3)-IId
GCF_000368125.1	NIPH 1362	47	IC2	2000	Europe	Czech Republic	Human	Respiratory					39.15	8	2530805	4112926	Acinetobacter baumannii	1.00000	Acinetobacter	1.00000	98.3871	99.7442	97.9538	1												260
GCF_900496445.1	4300STDY7045862	2	IC2	2016	Asia	Thailand	Human	Unknown					38.91	62	128806	3941557	Acinetobacter baumannii	0.93443	Acinetobacter	0.91935	98.3871	99.7442	97.8584	1										1		66							1			1
GCF_900495555.1	4300STDY7045777	2	IC2	2016	Asia	Thailand	Human	Unknown					38.84	82	168642	4011508	Acinetobacter baumannii	0.76543	Acinetobacter	0.87654	98.3871	99.7442	97.9782	1										1		66							1			1
GCF_003352525.1	KSPU17	2	IC2	2013	Asia	Taiwan	Human	Respiratory					38.95	143	104542	3983444	Acinetobacter baumannii	0.94697	Acinetobacter	0.95455	98.3871	99.6164	97.836	1										1		66										1
GCF_001420505.1	A186	2	IC2	2015	Africa	South Africa	Human	Unknown					39.07	63	220598	3845195	Acinetobacter baumannii	0.95238	Acinetobacter	1.00000	98.3871	99.7442	97.9128	1												66							1			1		1
GCF_002238075.1	Ab_12	2	IC2	2013	Africa	Ivory Cost	Human	Urine					39.25	375	25531	3874122	Acinetobacter baumannii	0.90909	Acinetobacter	0.96533	98.3871	98.0818	97.9411	1									1			66	1						1	1		1			1
GCF_003052285.1	6009-2	2	IC2	2010	Europe	Portugal	Human	Unknown					38.79	123	192431	3951528	Acinetobacter baumannii	0.97561	Acinetobacter	0.98374	96.7742	98.977	97.8908	1											1	66
GCF_001612365.1	AB4932	2	IC2	2008	North America	USA	Human	Respiratory					38.99	39	237199	3865974	Acinetobacter baumannii	0.82051	Acinetobacter	1.00000	98.3871	99.7442	97.9072	1										1		66		1
GCF_000692095.1	BIDMC 56	2	IC2	2013	North America	USA	Human	Urine					38.95	10	2472754	3944483	Acinetobacter baumannii	1.00000	Acinetobacter	1.00000	98.3871	99.7442	97.8078	1												71							1			1
GCF_001541525.1	AbMDR-GLH5	2	IC2	2011	Europe	Spain	Human	Respiratory					39.16	223	48899	4129348	Acinetobacter baumannii	0.95964	Acinetobacter	1.00000	98.3871	99.6164	97.8827	1												109										1		1
GCF_900495485.1	4300STDY7045768	2	IC2	2016	Asia	Thailand	Human	Unknown					38.98	47	179206	3920184	Acinetobacter baumannii	1.00000	Acinetobacter	1.00000	98.3871	99.7442	97.9513	1									1	1		66							1			1
GCF_900495225.1	4300STDY7045742	823	IC2	2016	Asia	Thailand	Human	Unknown					38.94	52	160928	3897511	Acinetobacter baumannii	1.00000	Acinetobacter	1.00000	98.3871	99.6164	97.904	1										1		66							1			1
GCF_000805055.1	2011GDAB1	2	IC2	2011	Asia	China	Human	Respiratory					38.85	56	137100	3977660	Acinetobacter baumannii	1.00000	Acinetobacter	1.00000	98.3871	99.4885	97.8794	1										1		66							1			1
GCF_002803655.2	ZQ1	2	IC2	2016	Asia	Iraq	Human	Wound					38.91	49	205546	3994097	Acinetobacter baumannii	0.95918	Acinetobacter	0.97959	98.3871	99.6164	97.8623	1										1		66										1
GCF_001612185.1	AB4025	2	IC2	2007	North America	USA	Human	Wound					39.00	69	152887	3902672	Acinetobacter baumannii	0.97101	Acinetobacter	1.00000	98.3871	99.7442	97.8831	1												66							1			1
GCF_009736405.1	ABAY13015	2	IC2	2013	Asia	South Korea	Human	Blood					38.86	90	108000	3981944	Acinetobacter baumannii	0.98876	Acinetobacter	0.97778	98.3871	99.4885	97.9903	1										1		66										1
GCF_009736935.1	ABAY11001	2	IC2	2011	Asia	South Korea	Human	Blood					38.85	67	160496	3892445	Acinetobacter baumannii	0.97015	Acinetobacter	0.97015	98.3871	99.4885	97.9118	1										1		66							1			1
GCF_004136905.1	14A771	2	IC2	2014	Europe	France	Human	Respiratory					38.96	90	104747	3960536	Acinetobacter baumannii	1.00000	Acinetobacter	1.00000	98.3871	99.7442	97.9766	1												66										1
GCF_900496565.1	4300STDY7045869	2	IC2	2016	Asia	Thailand	Human	Unknown					38.93	54	172061	3906663	Acinetobacter baumannii	0.96296	Acinetobacter	0.92593	98.3871	99.7442	97.8667	1										1		66							1			1
GCF_006369835.1	RCS4	2	IC2	2017	Europe	France	Human	Respiratory					38.78	91	132733	3946257	Acinetobacter baumannii	1.00000	Acinetobacter	1.00000	98.3871	99.7442	97.8745	1										1		66										1
GCF_900494845.1	4300STDY7045703	2	IC2	2016	Asia	Thailand	Human	Unknown					38.83	65	145908	3985291	Acinetobacter baumannii	0.93846	Acinetobacter	0.95385	98.3871	99.7442	97.9037	1										1		66							1			1
GCF_000805115.1	2011GDAB4	2	IC2	2011	Asia	China	Human	Blood					39.01	57	177687	3933682	Acinetobacter baumannii	0.92982	Acinetobacter	0.92982	98.3871	99.6164	97.9554	1										1		66
GCF_000805205.1	2011ZJAB2	2	IC2	2011	Asia	China	Human	Body fluid					38.92	68	123754	4003314	Acinetobacter baumannii	0.95588	Acinetobacter	0.95588	98.3871	99.6164	97.8738	1										1		66										1
GCF_002093815.1	ZJ06-200P5-1	2	IC2	2012	Asia	China	Human	Unknown					38.97	146	120704	3966517	Acinetobacter baumannii	0.95041	Acinetobacter	0.97521	98.3871	99.4885	97.8757	1										1		66										1
GCF_001617835.1	2015ZJAB3	2	IC2	2014	Asia	China	Human	Respiratory					38.99	41	177986	3943968	Acinetobacter baumannii	1.00000	Acinetobacter	1.00000	98.3871	99.7442	97.8122	1										1		66							1			1
GCF_001863345.1	XH508	2	IC2	2014	Asia	China	Human	Respiratory					38.96	189	127284	3966457	Acinetobacter baumannii	0.93478	Acinetobacter	0.95652	98.3871	99.7442	97.9011	1										1		66
GCF_001863145.1	XH819	2	IC2	2014	Asia	China	Human	Respiratory					38.88	228	190260	3959725	Acinetobacter baumannii	0.47552	Acinetobacter	0.48252	98.3871	99.2327	97.9132	1										1		66							1
GCF_009736485.1	ABAY13010	2	IC2	2013	Asia	South Korea	Human	Blood					38.83	98	169953	3978457	Acinetobacter baumannii	0.97959	Acinetobacter	0.97959	98.3871	99.7442	97.8987	1										1		82										1
GCF_001862385.1	XH733	880	IC2	2013	Asia	China	Human	Respiratory					39.18	110	151002	3964622	Acinetobacter baumannii	0.96939	Acinetobacter	0.96939	98.3871	99.7442	97.837	1												66							1			1
GCF_001541875.1	AbMDR-GLH1	187	IC2	2011	Europe	Spain	Human	Respiratory					38.98	175	55866	3893408	Acinetobacter baumannii	0.96552	Acinetobacter	1.00000	98.3871	99.7442	97.8123	1												66	1									1
GCF_003352615.1	MDRAB41	2	IC2	2009	Asia	Taiwan	Human	Blood					38.88	147	101154	4098340	Acinetobacter baumannii	0.97260	Acinetobacter	0.97959	98.3871	99.7442	97.8495	1										1		66							1			1
GCF_000805295.1	2011BJAB1	2	IC2	2011	Asia	China	Human	Body fluid					38.90	81	112527	4109366	Acinetobacter baumannii	0.96296	Acinetobacter	0.97531	98.3871	99.6164	97.8838	1										1		66							1			1
GCF_000804655.1	2004BJAB10	2	IC2	2004	Asia	China	Human	Respiratory					38.89	79	193874	3910168	Acinetobacter baumannii	0.96203	Acinetobacter	0.97468	98.3871	99.6164	97.8398	1										1		66		1					1			1
GCF_009759905.1	SI_2017_69	2	IC2	2017	Europe	Greece	Human	Respiratory					38.82	61	132003	3897858	Acinetobacter baumannii	1.00000	Acinetobacter	1.00000	98.3871	99.6164	98.0155	1										1		66							1			1
GCF_009760535.1	TR_2016_34	2	IC2	2016	Europe	Greece	Human	Blood					38.83	73	144077	3933771	Acinetobacter baumannii	0.97222	Acinetobacter	0.97260	98.3871	99.6164	97.9716	1										1		66							1			1
GCF_001704685.1	IHIT29106	2	IC2	2014	Europe	Germany	Human	Wound					39.01	369	130897	4056231	Acinetobacter baumannii	0.58904	Acinetobacter	0.60274	98.3871	99.7442	97.9168	1										1		66										1
GCF_003007655.1	AB1	2	IC2	2012	Asia	China	Human	Blood					38.89	88	167808	3900673	Acinetobacter baumannii	0.89189	Acinetobacter	0.89189	98.3871	99.2327	97.9593	1										1		66							1			1
GCF_001864305.1	XH665	2	IC2	2015	Asia	China	Human	Respiratory					38.80	75	141246	3902110	Acinetobacter baumannii	1.00000	Acinetobacter	1.00000	98.3871	99.7442	97.9928	1										1		66										1
GCF_900494665.1	4300STDY7045691	2	IC2	2016	Asia	Thailand	Human	Unknown					38.95	42	177518	3918267	Acinetobacter baumannii	1.00000	Acinetobacter	1.00000	98.3871	99.7442	97.9082	1										1		66							1			1
GCF_003007455.1	AB27	2	IC2	2014	Asia	China	Human	Blood					38.99	80	173256	3924837	Acinetobacter baumannii	0.90141	Acinetobacter	0.90141	98.3871	99.7442	97.9621	1										1		66							1			1
GCF_900494825.1	4300STDY7045701	2	IC2	2016	Asia	Thailand	Human	Unknown					38.93	44	162307	3918296	Acinetobacter baumannii	0.95455	Acinetobacter	0.97727	98.3871	99.7442	97.9053	1										1		66							1			1
GCF_003183965.1	GML-KP7-Col_R_AB-TR	2	IC2	2017	Asia	Turkey	Human	Respiratory					38.86	88	110156	4001958	Acinetobacter baumannii	0.97727	Acinetobacter	1.00000	98.3871	99.7442	97.9777	1										1		66							1			1
GCF_000368105.1	NIPH 1669	3	IC3	1997	Europe	Netherlands	Human	Blood					39.04	6	3040769	3881119	Acinetobacter baumannii	1.00000	Acinetobacter	1.00000	98.3871	99.7442	97.6977													71
GCF_001612215.1	AB4456	3	IC3	2007	North America	USA	Human	Respiratory					38.92	58	182799	4001807	Acinetobacter baumannii	0.62069	Acinetobacter	1.00000	98.3871	99.7442	97.7368													312									1
GCF_001612015.1	AB3560	3	IC3	2006	North America	USA	Human	Blood					38.92	58	247914	4012126	Acinetobacter baumannii	0.65517	Acinetobacter	1.00000	98.3871	99.7442	97.763													71									1
GCF_002838025.2	ZQ3	717	IC1	2016	Asia	Iraq	Human	Blood					38.90	73	128541	4107093	Acinetobacter baumannii	0.97222	Acinetobacter	0.97260	98.3871	99.4885	97.5908											1		69
GCF_001512055.1	A388	1	IC1	2002	Europe	Greece	Human	Unknown					39.08	138	150382	3925992	Acinetobacter baumannii	0.98551	Acinetobacter	0.98551	98.3871	99.7442	97.7009													92	1						1		1
GCF_001704695.1	IHIT25424	1	IC1	2011	Europe	Germany	Human	Wound					39.02	449	40756	4106310	Acinetobacter baumannii	0.89425	Acinetobacter	0.91014	96.7742	97.4425	97.626											1		69									1
GCF_002927895.1	IHSS3526	1	IC1	2016	Central America	Honduras	Human	Respiratory					39.35	51	237336	3782785	Acinetobacter baumannii	0.94118	Acinetobacter	0.96078	98.3871	99.7442	97.634							1						69									1
GCF_001612415.1	AB4991	1	IC1	2008	North America	USA	Human	Wound					39.09	52	310788	3877107	Acinetobacter baumannii	0.96154	Acinetobacter	0.96154	98.3871	99.4885	97.7375											1		69						1			1
GCF_001512075.1	RBH3	1	IC1	2002	Oceania	Australia	Human	Respiratory					39.08	132	303138	4011404	Acinetobacter baumannii	0.97710	Acinetobacter	0.99237	98.3871	99.7442	97.5878													69							1		1
GCF_001612435.1	AB5674	1	IC1	2009	North America	USA	Human	Blood					39.04	34	419504	3869253	Acinetobacter baumannii	0.94118	Acinetobacter	0.94118	98.3871	99.6164	97.594											1		69
GCF_001511995.1	D81	1	IC1	2010	Oceania	Australia	Human	Wound					38.96	106	198767	4011114	Acinetobacter baumannii	1.00000	Acinetobacter	1.00000	98.3871	99.7442	97.6641													69	1								1
GCF_000582355.1	1417041	108	ND	2011	North America	USA	Human	Stool					38.98	55	161751	3700686	Acinetobacter baumannii	0.94444	Acinetobacter	0.94444	98.3871	99.6164	98.1314													132
GCF_003697885.1	Acb1	108	ND	2013	South America	Brazil	Human	Respiratory					38.96	67	344641	3846235	Acinetobacter baumannii	0.58065	Acinetobacter	0.57143	98.3871	99.4885	97.9444													132
GCF_013377175.1	A1429	108	ND	2010	Asia	China	Human	Secretion					38.99	4	3929775	4161887	Acinetobacter baumannii	1.00000	Acinetobacter	1.00000	98.3871	99.6164	97.8914												1	132						1				1		1
GCF_006494265.1	MRSN1196	108	ND	2010	North America	USA	Human	Wound					38.86	93	109508	3809768	Acinetobacter baumannii	0.97849	Acinetobacter	1.00000	98.3871	99.4885	98.0278													132
GCF_002928075.1	HEU2	108	ND	2015	Central America	Honduras	Human	Urine					39.00	111	169415	4096386	Acinetobacter baumannii	0.97297	Acinetobacter	0.97297	98.3871	99.7442	98.0055		1					1						132													1
GCF_003948985.1	TG28339	108	ND	2012	North America	USA	Human	Respiratory					38.96	79	79771	3707621	Acinetobacter baumannii	1.00000	Acinetobacter	1.00000	98.3871	99.7442	98.0794													132
GCF_900496455.1	4300STDY7045861	108	ND	2016	Asia	Thailand	Human	Unknown					38.90	20	465672	3825836	Acinetobacter baumannii	0.95000	Acinetobacter	1.00000	98.3871	99.7442	97.9642											1		132										1
GCF_022237675.1	17032	108	ND	2017	Asia	China	Human	Blood					38.94	22	255846	3675234	Acinetobacter baumannii	1.00000	Acinetobacter	1.00000	98.3871	99.7442	98.1104													132
JBAITO000000000.1	54688	108	ND	2018	Europe	France	Food	Chicken meat	W3SB	A-FR	4124194	150	38.96	29	347538	3742296	Acinetobacter baumannii	1.00000	Acinetobacter	1.00000	98.3871	99.7442	98.0193													132
GCF_000804955.1	2004ZJAB5	23	IC8	2004	Asia	China	Human	Respiratory					38.80	49	228799	4048068	Acinetobacter baumannii	1.00000	Acinetobacter	1.00000	98.3871	99.7442	97.6934											1		68										1
GCF_002837885.2	ZQ9	575	IC8	2016	Asia	Iraq	Human	Blood					38.77	101	92823	4123732	Acinetobacter baumannii	0.98020	Acinetobacter	1.00000	98.3871	99.7442	97.5603			1								1		144			1					1
GCF_009736145.1	ABAY14008	10	IC8	2014	Asia	South Korea	Human	Blood					38.74	62	192383	3902911	Acinetobacter baumannii	0.96491	Acinetobacter	1.00000	98.3871	99.6164	97.5745											1		68										1
GCF_900495565.1	4300STDY7045774	10	IC8	2016	Asia	Thailand	Human	Unknown					38.87	70	319314	3689050	Acinetobacter baumannii	1.00000	Acinetobacter	1.00000	98.3871	99.7442	97.7272													68
JBAITN000000000.1	54713	2149	ND	2019	Europe	France	Food	Chicken meat	W7SC	E-FR	8448898	150	38.92	30	466607	3777151	Acinetobacter baumannii	1.00000	Acinetobacter	1.00000	98.3871	99.7442	97.8137													314
JBAITM000000000.1	54710	1822	CC1014	2019	Europe	France	Food	Chicken meat	W7SC	E-FR	4917448	150	38.98	56	283623	3843898	Acinetobacter baumannii	0.92857	Acinetobacter	1.00000	98.3871	99.7442	97.5701													93								1
JBAIVE000000000.1	53380 (17A)	2183	Singleton	2013	Europe	Switzerland	Food	Turkey meat	W21-CH	K-CH	3622954	150	38.80	52	272333	4085072	Acinetobacter baumannii	0.94231	Acinetobacter	1.00000	98.3871	99.3606	97.705													66
JBAITG000000000.1	53409 (DV101)	367	ND	2013	Europe	Switzerland	Food	Chicken meat	W28-CH	B-CH	4010062	150	38.82	59	148050	3910658	Acinetobacter baumannii	0.94828	Acinetobacter	1.00000	98.3871	99.7442	97.7541													88
GCF_023499155.1	CF234	1014	CC1014	2007	Europe	United Kingdom	Cow	Stool					38.84	29	349793	3743112	Acinetobacter baumannii	0.93103	Acinetobacter	1.00000	98.3871	99.7442	97.6636													150
JBAITL000000000.1	54717	2150	CC462	2019	Europe	France	Food	Chicken meat	W8SA	H-FR	3475708	150	38.81	94	337445	3848773	Acinetobacter baumannii	0.97872	Acinetobacter	1.00000	98.3871	99.7442	97.7108													203
JBAIUB000000000.1	54694	2142	CC1016	2019	Europe	France	Food	Chicken meat	W4SA	A-FR	3521547	150	39.01	27	357630	3938449	Acinetobacter baumannii	0.85185	Acinetobacter	1.00000	98.3871	99.7442	97.7521													203
GCF_023572255.1	CCBH29255	584	ND	2020	South America	Brazil	Human	Blood					39.07	110	61759	3882876	Acinetobacter baumannii	0.96330	Acinetobacter	0.99091	98.3871	99.7442	97.6447											1		125
JBAITC000000000.1	54693	1133	ND	2019	Europe	France	Food	Chicken meat	W4SA	A-FR	2319795	150	38.79	59	269208	3965453	Acinetobacter baumannii	0.89655	Acinetobacter	1.00000	98.3871	99.7442	97.728													402
JBAITD000000000.1	54679	2145	ND	2018	Europe	France	Food	Chicken meat	W2SB	E-FR	6705329	150	38.99	73	199365	3974379	Acinetobacter baumannii	0.97260	Acinetobacter	1.00000	98.3871	99.7442	97.6786													402
JBAITV000000000.1	54707	624	ND	2019	Europe	France	Food	Chicken meat	W6SC	ND	9428903	150	39.09	107	92618	3906196	Acinetobacter baumannii	0.94340	Acinetobacter	1.00000	98.3871	99.6164	97.8139													51
JBAITX000000000.1	54711	624	ND	2019	Europe	France	Food	Chicken meat	W7SC	E-FR	3643706	150	38.95	58	170496	3905824	Acinetobacter baumannii	0.92982	Acinetobacter	1.00000	98.3871	99.6164	97.6539													51
GCF_018883565.1	VRL-M19	624	ND	2019	Asia	India	Environment	Air					38.91	47	266361	3921275	Acinetobacter baumannii	0.95745	Acinetobacter	1.00000	98.3871	99.6164	97.7439													51
GCF_003583665.1	MC75	15	IC4	2016	South America	Bolivia	Human	Wound					39.14	338	27108	4026887	Acinetobacter baumannii	0.97910	Acinetobacter	0.99405	98.3871	99.6164	97.7005											1		51						1						1
GCF_000368245.1	NIPH 1734	15	IC4	2001	Europe	Czech Republic	Human	Respiratory					38.87	11	3031324	3974764	Acinetobacter baumannii	1.00000	Acinetobacter	1.00000	99.1935	99.7442	97.8859													51	1
GCF_002928135.1	MCR6056	156	IC5	2015	Central America	Honduras	Human	Blood					39.01	115	139722	4026438	Acinetobacter baumannii	1.00000	Acinetobacter	1.00000	98.3871	99.7442	97.6794											1		65
GCF_003595875.1	MC38	79	IC5	2016	South America	Bolivia	Human	Urine					39.04	450	26568	4187379	Acinetobacter baumannii	0.98661	Acinetobacter	0.99330	98.3871	99.7442	97.6804													65					1
GCF_003596215.1	MC17	79	IC5	2016	South America	Bolivia	Human	Blood					39.11	469	22807	4162078	Acinetobacter baumannii	0.98294	Acinetobacter	0.98721	98.3871	99.4885	97.6563													65					1
GCF_016056095.1	CCBH26454	25	IC7	2019	South America	Brazil	Human	Blood					38.90	100	114624	4278045	Acinetobacter baumannii	0.90000	Acinetobacter	0.91000	98.3871	99.7442	97.5919											1		64										1
GCF_001007765.1	4390	25	IC7	2003	Europe	Greece	Human	Respiratory					38.91	157	50321	3919530	Acinetobacter baumannii	0.98065	Acinetobacter	1.00000	98.3871	99.7442	97.5448													64
GCF_018808925.1	D4	25	IC7	2006	Oceania	Australia	Human	Wound					39.28	3	4173759	4308668	Acinetobacter baumannii	1.00000	Acinetobacter	1.00000	98.3871	99.6164	97.4334													64		1
GCF_000516635.2	CI79	25	IC7	2005	Asia	Iraq	Human	Respiratory					38.78	84	104858	4383411	Acinetobacter baumannii	0.94048	Acinetobacter	0.98810	98.3871	99.7442	97.4855											1		64								1
GCF_003595815.1	MC51	25	IC7	2016	South America	Bolivia	Human	Wound					39.04	269	39570	4035713	Acinetobacter baumannii	1.00000	Acinetobacter	1.00000	97.5806	99.7442	97.6743											1		64										1		1
GCF_018441385.1	Survcare223	25	IC7	2019	Europe	Germany	Human	Stool					38.94	127	95230	4264207	Acinetobacter baumannii	0.95276	Acinetobacter	0.96850	98.3871	99.7442	97.3572											1		64			1							1
GCF_004153595.1	IHIT38008	25	IC7	2018	Europe	Germany	Human	Urine					39.04	50	340395	4100193	Acinetobacter baumannii	0.94000	Acinetobacter	1.00000	98.3871	99.7442	97.5253										1			64
GCF_015536865.1	545_16	1448	IC7	2016	South America	Brazil	Human	Blood					38.87	86	201442	4195866	Acinetobacter baumannii	0.85366	Acinetobacter	0.85366	97.5806	99.6164	97.5482											1		64										1		1
GCF_030377345.1	38208	25	IC7	2014	Europe	France	Cat	Urine					38.99	2	4064874	4210583	Acinetobacter baumannii	1.00000	Acinetobacter	1.00000	98.3871	99.7442	97.424											1		64										1		1
GCF_009645685.1	AMA31	25	IC7	2017	Unknown	Unknown	Human	Unknown					39.00	90	98203	4201730	Acinetobacter baumannii	0.95506	Acinetobacter	0.97753	98.3871	99.7442	97.5032										1			64			1							1		1
GCF_030377745.1	27027	25	IC7	2011	Europe	France	Dog	Wound					38.95	70	166437	4163610	Acinetobacter baumannii	1.00000	Acinetobacter	1.00000	98.3871	99.7442	97.5713													64						1				1		1
GCF_030377475.1	51877	25	IC7	2018	Europe	France	Dog	Eye swab					38.93	5	4143051	4455702	Acinetobacter baumannii	0.80000	Acinetobacter	1.00000	98.3871	99.7442	97.5131											1		64						1				1		1
GCF_000580595.1	1419130	529	CC33	2011	North America	USA	Human	Stool					39.01	153	73341	4382603	Acinetobacter baumannii	0.92000	Acinetobacter	0.97333	98.3871	99.6164	97.53													64
GCF_006367395.1	AB-HZ-B75	213	CC33	2014	Asia	China	Human	Blood					39.04	121	97557	3885146	Acinetobacter baumannii	0.93333	Acinetobacter	1.00000	98.3871	99.7442	97.5999													120
GCF_008581605.1	TUM16643	237	CC33	2013	Asia	Japan	Human	Blood					38.95	159	90731	3906695	Acinetobacter baumannii	0.89677	Acinetobacter	0.90446	98.3871	99.6164	97.5824													64
GCF_003569625.1	OCU_Ac10	138	CC33	2014	Asia	Japan	Human	Blood					38.95	202	54185	3968722	Acinetobacter baumannii	0.86634	Acinetobacter	0.99010	98.3871	99.6164	97.6527													64
GCF_008581385.1	TUM16624	213	CC33	2016	Asia	Japan	Environment	Water					39.09	198	91698	4108683	Acinetobacter baumannii	0.87831	Acinetobacter	0.89947	99.1935	99.6164	97.5381													120
GCF_014159355.1	WP4-W18-ESBL-11	213	CC33	2018	Asia	Japan	Waste water	Water					39.06	1	3943032	3943032	Acinetobacter baumannii	1.00000	Acinetobacter	1.00000	98.3871	99.7442	97.5086													120
JBAITS000000000.1	53397 (DV39)	352	CC33	2013	Europe	Switzerland	Food	Chicken meat	W9-CH	A-CH	5957086	150	39.05	131	76671	3681334	Acinetobacter baumannii	0.96923	Acinetobacter	1.00000	98.3871	99.1049	97.768													78
GCF_002573915.1	Gaensemehl-2	138	CC33	2016	Europe	Germany	Goose	Stool					38.94	109	130315	3776102	Acinetobacter baumannii	0.92233	Acinetobacter	0.97087	98.3871	99.7442	97.6641													64
JBAITU000000000.1	54698	2148	CC33	2019	Europe	France	Food	Chicken meat	W5SB	L-FR	3959129	150	38.91	215	47379	3920231	Acinetobacter baumannii	0.89623	Acinetobacter	0.99057	98.3871	99.7442	97.553													64
JBAITP000000000.1	53410 (DV145)	273	CC33	2013	Europe	Switzerland	Food	Pork meat	W31-CH	D-CH	3191227	150	38.87	73	147617	3726646	Acinetobacter baumannii	0.95890	Acinetobacter	1.00000	98.3871	99.6164	97.5872													64
GCF_929607075.1	cpe017	273	CC33	2017	Europe	United Kingdom	Hospital equipment	Surface swab					39.00	42	179171	3860918	Acinetobacter baumannii	1.00000	Acinetobacter	1.00000	98.3871	99.7442	97.5187													64
JBAITT000000000.1	53384 (14B)	138	CC33	2013	Europe	Switzerland	Food	Chicken meat	W27-CH	A-CH	5731175	150	38.94	193	44601	3787766	Acinetobacter baumannii	0.92147	Acinetobacter	1.00000	98.3871	99.6164	97.5968													64
GCF_002504145.1	A1296	138	CC33	2010	Asia	China	Human	Respiratory					39.15	3	3686342	3810701	Acinetobacter baumannii	1.00000	Acinetobacter	1.00000	98.3871	99.6164	97.5819													64								1
GCF_014322245.1	DETAB-P2	138	CC33	2019	Asia	China	Human	Stool					39.21	4	3892871	4105826	Acinetobacter baumannii	1.00000	Acinetobacter	1.00000	98.3871	99.6164	97.4978										1			64	1							1					1
JBAITR000000000.1	53405 (DV82)	358	CC33	2013	Europe	Switzerland	Food	Veal meat	W8-CH	C-CH	3387525	150	38.94	148	75155	3801109	Acinetobacter baumannii	0.96575	Acinetobacter	0.99324	98.3871	99.7442	97.5645													64
JBAITQ000000000	53404 (DV81)	358	CC33	2013	Europe	Switzerland	Food	Veal meat	W7-CH	C-CH	2539640	150	38.94	148	77146	3799503	Acinetobacter baumannii	0.96575	Acinetobacter	0.99320	98.3871	99.7442	97.4888													64
JBAITK000000000.1	54712A	1228	CC288	2019	Europe	France	Food	Chicken meat	W7SC	E-FR	8845743	150	38.98	50	346616	3988959	Acinetobacter baumannii	0.89796	Acinetobacter	1.00000	98.3871	99.7442	97.7451													89								1
GCF_003939565.1	AB_353	2146	Singleton	2016	Asia	Pakistan	Hospital surface	Surface swab					38.73	17	953912	3788723	Acinetobacter baumannii	1.00000	Acinetobacter	1.00000	98.3871	99.7442	97.6978													555
JBAITB000000000.1	54680	2146	Singleton	2018	Europe	France	Food	Chicken meat	W2SB	E-FR	4661564	150	38.82	47	230107	3903249	Acinetobacter baumannii	0.93617	Acinetobacter	1.00000	98.3871	99.7442	97.6999													555
GCF_002573825.1	O1D3-2	240	ND	2016	Europe	Germany	Stork	Stool					38.92	110	139952	3855705	Acinetobacter baumannii	0.72222	Acinetobacter	0.75000	98.3871	99.7442	97.7666													374
JBAITY000000000.1	53393 (DV31)	240	ND	2013	Europe	Switzerland	Food	Chicken meat	W19-CH	A-CH	4353004	150	39.07	59	142996	3996919	Acinetobacter baumannii	0.94915	Acinetobacter	1.00000	98.3871	99.7442	97.8326													374
GCF_006493955.1	MRSN29999	240	ND	2009	Europe	Germany	Human	Respiratory					39.01	142	78624	3863917	Acinetobacter baumannii	0.91489	Acinetobacter	1.00000	98.3871	99.6164	97.7845													374
GCF_000580875.1	1295743	240	ND	2011	North America	USA	Human	Stool					39.33	199	52681	4322893	Acinetobacter baumannii	0.97475	Acinetobacter	1.00000	98.3871	99.4885	97.7759													374
GCF_029713725.1	MAB25	158	IC10	2019	Asia	Saudi Arabia	Human	Unknown					38.88	4	3946102	4049593	Acinetobacter baumannii	0.75000	Acinetobacter	1.00000	98.3871	99.7442	97.8122									1		1		88
GCF_002928155.1	MCR8683	267	ND	2015	Central America	Honduras	Human	Wound					38.98	148	75857	3882369	Acinetobacter baumannii	0.94595	Acinetobacter	0.96622	98.3871	99.6164	97.7709													180											1
GCF_000186665.3	D1279779	267	ND	2009	Oceania	Australia	Human	Blood					38.98	2	3704284	3711700	Acinetobacter baumannii	1.00000	Acinetobacter	1.00000	98.3871	99.6164	97.762													180
GCF_006494305.1	MRSN1183	267	ND	2010	North America	USA	Human	Stool					38.80	138	83839	3879236	Acinetobacter baumannii	0.98551	Acinetobacter	1.00000	98.3871	99.4885	97.7712													180						1				1		1
GCF_003596165.1	MC47	267	ND	2016	South America	Bolivia	Human	Respiratory					38.70	146	97051	4125246	Acinetobacter baumannii	0.97902	Acinetobacter	0.98601	98.3871	99.7442	97.8106													180						1				1		1
GCF_001261895.2	R2090	267	ND	2013	Europe	France	Human	Tissue					39.04	1	3819158	3819158	Acinetobacter baumannii	1.00000	Acinetobacter	1.00000	98.3871	99.7442	97.6814										1			180
GCF_025245685.1	IY-BUK-15	267	ND	2021	Africa	Nigeria	School surface	Surface swab					38.91	58	128458	3661054	Acinetobacter baumannii	1.00000	Acinetobacter	1.00000	98.3871	99.6164	97.8343													180
GCF_023004325.1	PT038	267	ND	2019	Asia	Thailand	Human	Respiratory					38.85	58	181850	3818270	Acinetobacter baumannii	0.91379	Acinetobacter	0.96552	98.3871	99.7442	97.8337										1			180													1
JBAITI000000000.1	54665	267	ND	2019	Europe	France	Food	Chicken meat	W12SB	B-FR	3505026	150	38.93	117	98543	3981521	Acinetobacter baumannii	0.98291	Acinetobacter	1.00000	98.3871	99.7442	97.7664													180
GCF_009445385.1	830	78	IC6	2018	Asia	Georgia	Human	Unknown					38.91	89	123112	3984752	Acinetobacter baumannii	1.00000	Acinetobacter	1.00000	98.3871	99.6164	97.9284						1							90
GCF_004282835.1	AB4332	78	IC6	2016	South America	Brazil	Human	Respiratory					39.05	91	109708	3934686	Acinetobacter baumannii	0.97778	Acinetobacter	0.96703	98.3871	99.7442	97.9693						1							90						1						1
GCF_009445395.1	3365	78	IC6	2018	Asia	Georgia	Human	Unknown					39.01	104	118471	3937983	Acinetobacter baumannii	0.98077	Acinetobacter	0.98077	98.3871	99.6164	97.9558		1				1							90
GCF_000600855.1	25493_6	659	CC416	Unknown	North America	USA	Human	Unknown					39.06	169	128295	4107461	Acinetobacter baumannii	0.97619	Acinetobacter	0.98817	98.3871	99.6164	97.6979	1										1		242				1
GCF_000580535.1	1202252	416	CC416	2011	North America	USA	Human	Stool					38.95	189	53373	4118702	Acinetobacter baumannii	0.97861	Acinetobacter	0.98936	98.3871	99.6164	97.7176	1												242
GCF_000588075.1	1058283	416	CC416	2011	North America	USA	Human	Respiratory					39.03	94	106648	4138463	Acinetobacter baumannii	1.00000	Acinetobacter	1.00000	98.3871	99.6164	97.7648	1												242
GCF_000600875.1	25493_8	416	CC416	Unknown	North America	USA	Human	Unknown					39.43	93	120543	4106507	Acinetobacter baumannii	0.93548	Acinetobacter	0.96774	98.3871	99.6164	97.7653	1							1					242
GCF_000600795.1	25493_3	416	CC416	Unknown	North America	USA	Human	Unknown					39.45	75	147104	4073396	Acinetobacter baumannii	0.93333	Acinetobacter	0.95946	98.3871	99.4885	97.7919	1							1					242
GCF_000611205.1	25569_1	416	CC416	Unknown	North America	USA	Human	Unknown					39.44	77	159593	4100685	Acinetobacter baumannii	0.94805	Acinetobacter	1.00000	98.3871	99.6164	97.8266	1							1					242
GCF_000611365.1	25569_3	416	CC416	Unknown	North America	USA	Human	Unknown					39.01	73	164552	3993470	Acinetobacter baumannii	0.97260	Acinetobacter	1.00000	98.3871	99.6164	97.6608	1												242
GCF_000627635.1	25569_8	416	CC416	Unknown	North America	USA	Human	Unknown					39.00	66	150850	3933654	Acinetobacter baumannii	0.95455	Acinetobacter	1.00000	98.3871	99.7442	97.6937	1												242
GCF_000627655.1	25569_9	416	CC416	Unknown	North America	USA	Human	Unknown					38.98	68	139668	3966072	Acinetobacter baumannii	0.97015	Acinetobacter	1.00000	98.3871	99.6164	97.7465	1												242
GCF_000581475.1	562700	416	CC416	2008	North America	USA	Human	Stool					39.03	64	170479	3967558	Acinetobacter baumannii	1.00000	Acinetobacter	1.00000	98.3871	99.7442	97.7037	1										1		242
GCF_000580435.1	1039621	416	CC416	2008	North America	USA	Human	Stool					39.05	75	147200	3979928	Acinetobacter baumannii	0.97333	Acinetobacter	1.00000	97.5806	99.6164	97.7453	1										1		242
GCF_003948345.1	TG15443	416	CC416	2010	Unknown	Unknown	Human	Wound					38.94	133	56297	3888464	Acinetobacter baumannii	0.97727	Acinetobacter	1.00000	98.3871	99.7442	97.8252	1										1		242
GCF_000580255.1	1040094	416	CC416	2008	North America	USA	Human	Stool					39.05	67	147396	3975156	Acinetobacter baumannii	0.97015	Acinetobacter	1.00000	98.3871	99.7442	97.7702	1										1		242
JBAITJ000000000.1	54718	866	ND	2019	Europe	France	Food	Chicken meat	W8SA	H-FR	2582914	150	38.91	36	472388	3884224	Acinetobacter baumannii	0.91667	Acinetobacter	1.00000	98.3871	99.7442	97.5536													385
GCF_022369275.1	M164-3	866	ND	2018	Asia	China	Manis javanica	Unknown					39.10	3	3812291	3930293	Acinetobacter baumannii	1.00000	Acinetobacter	1.00000	98.3871	99.7442	97.6215													401										1
GCF_900495345.1	4300STDY7045766	866	ND	2016	Asia	Thailand	Human	Unknown					38.91	24	2479874	3818391	Acinetobacter baumannii	0.79167	Acinetobacter	0.79167	98.3871	99.7442	97.5969													401
GCF_024749645.1	DB008	268	CC32	Unknown	Europe	Germany	Human	Unknown					39.14	4	3810521	3919146	Acinetobacter baumannii	0.75000	Acinetobacter	1.00000	98.3871	99.7442	97.6962													259
GCF_022468985.2	AB186-VUB	85	IC9	2017	Europe	Belgium	Human	Cell culture					38.84	2	3902067	3978886	Acinetobacter baumannii	1.00000	Acinetobacter	1.00000	98.3871	99.7442	97.6494											1		94
GCF_024749465.1	OC068	85	IC9	2021	Europe	Germany	Human	Unknown					39.06	3	3847724	4042497	Acinetobacter baumannii	1.00000	Acinetobacter	1.00000	98.3871	99.7442	97.6804									1				94
GCF_004768705.1	ACN21	85	IC9	2018	Asia	India	Human	blood					38.96	9	3827138	4045550	Acinetobacter baumannii	1.00000	Acinetobacter	1.00000	98.3871	99.6164	97.6913			1							1			94
GCF_020132105.1	Cl300	85	IC9	2015	Asia	Lebanon	Human	Respiratory					38.89	2	4007379	4016584	Acinetobacter baumannii	1.00000	Acinetobacter	1.00000	98.3871	99.7442	97.6305										1			94
GCF_022459095.1	AB177-VUB	85	IC9	2022	Europe	Belgium	Human	Cell culture					38.93	1	4014141	4014141	Acinetobacter baumannii	1.00000	Acinetobacter	1.00000	98.3871	99.6164	97.6579										1			94
JBAIUV000000000.1	54696	53	CC32	2021	Europe	France	Food	Chicken meat	W4SC	C-FR	10462343	150	38.97	224	36005	3654032	Acinetobacter baumannii	0.89140	Acinetobacter	1.00000	98.3871	99.7442	97.9293													100
JBAIUU000000000.1	54681	1890	CC32	2018	Europe	France	Food	Chicken meat	W2SB	E-FR	9744569	150	38.92	182	57269	3676930	Acinetobacter baumannii	0.91620	Acinetobacter	0.99444	98.3871	99.6164	97.7974													100
JBAIUT000000000.1	54702	1890	CC32	2019	Europe	France	Food	Chicken meat	W6SA	E-FR	9351518	150	38.94	181	57269	3666813	Acinetobacter baumannii	0.92697	Acinetobacter	0.99441	98.3871	99.6164	97.7785													100
JBAIUS000000000.1	54690	1890	CC32	2018	Europe	France	Food	Chicken meat	W3SC	E-FR	11576898	150	38.93	175	57269	3666742	Acinetobacter baumannii	0.93642	Acinetobacter	1.00000	98.3871	99.6164	97.8159													100
GCF_024749625.1	DB053	32	CC32	Unknown	Europe	Germany	Human	Unknown					39.14	5	4039002	4300556	Acinetobacter baumannii	0.80000	Acinetobacter	1.00000	98.3871	99.7442	97.6357													100
GCF_000582175.1	1525283	32	CC32	2012	North America	USA	Human	Stool					39.06	185	46494	3974365	Acinetobacter baumannii	0.96721	Acinetobacter	1.00000	97.5806	99.3606	97.8394													100
GCF_002143605.1	ARLG-1814	32	CC32	Unknown	Unknown	Unknown	Unknown	Unknown					39.04	82	145345	3924395	Acinetobacter baumannii	0.97531	Acinetobacter	1.00000	98.3871	99.7442	97.9196													100
GCF_006492785.1	MRSN3692	32	CC32	2010	Europe	Germany	Human	Wound					38.99	146	93478	3923256	Acinetobacter baumannii	0.96528	Acinetobacter	1.00000	98.3871	99.7442	97.8289													100
GCF_006492775.1	MRSN31947	32	CC32	2004	Europe	Germany	Human	Respiratory					38.95	99	147376	3909402	Acinetobacter baumannii	0.96970	Acinetobacter	1.00000	98.3871	99.6164	97.7465													100
GCF_000309135.1	OIFC099	32	CC32	2009	North America	USA	Human	Unknown					38.99	75	168336	3918177	Acinetobacter baumannii	0.97333	Acinetobacter	1.00000	98.3871	99.6164	97.802													100										1
GCF_000215005.1	OIFC032	32	CC32	1999	Europe	Germany	Human	Wound					39.04	4	3783250	3893886	Acinetobacter baumannii	0.75000	Acinetobacter	1.00000	98.3871	98.7212	97.7574													100
GCF_006493035.1	MRSN31942	32	CC32	2004	Europe	Germany	Human	Respiratory					38.92	109	104942	3907353	Acinetobacter baumannii	1.00000	Acinetobacter	1.00000	98.3871	99.7442	97.7901													100
GCF_002138055.1	ARLG-1301	32	CC32	Unknown	Unknown	Unknown	Unknown	Unknown					39.01	177	73848	4056909	Acinetobacter baumannii	0.97727	Acinetobacter	1.00000	98.3871	99.6164	97.7366													100	1
GCF_006492175.1	MRSN7251	32	CC32	2004	North America	USA	Human	Wound					39.01	179	84304	3899794	Acinetobacter baumannii	0.95455	Acinetobacter	0.98315	98.3871	99.7442	97.7837				1									100		1						1
GCF_002143875.1	ARLG-1306	32	CC32	Unknown	Unknown	Unknown	Unknown	Unknown					39.04	76	113943	3947223	Acinetobacter baumannii	0.96053	Acinetobacter	1.00000	98.3871	99.7442	97.6684													100								1
GCF_003948905.1	TG41882	32	CC32	2012	North America	USA	Human	Wound					38.96	82	133652	3905067	Acinetobacter baumannii	1.00000	Acinetobacter	1.00000	98.3871	99.7442	97.7467													100
GCF_006491885.1	MRSN30909	32	CC32	2003	Europe	Germany	Human	Respiratory					38.93	131	83385	3935274	Acinetobacter baumannii	1.00000	Acinetobacter	1.00000	98.3871	99.7442	97.8241													100
GCF_900495635.1	4300STDY7045780	32	CC32	2016	Asia	Thailand	Human	Unknown					39.01	149	105222	4280303	Acinetobacter baumannii	0.83221	Acinetobacter	0.84564	98.3871	99.7442	97.6365										1			100										1
GCF_002136595.1	ARLG-1959	32	CC32	Unknown	Unknown	Unknown	Unknown	Unknown					38.97	90	90704	3847932	Acinetobacter baumannii	1.00000	Acinetobacter	1.00000	98.3871	99.7442	97.773													100
GCF_002144955.1	ARLG-1874	32	CC32	Unknown	Unknown	Unknown	Unknown	Unknown					38.99	111	75472	3919143	Acinetobacter baumannii	0.95495	Acinetobacter	1.00000	98.3871	99.7442	97.7045													100
GCF_016506825.1	ACIN00173	32	CC32	2017	North America	USA	Human	Unknown					38.96	105	88834	3907208	Acinetobacter baumannii	0.98095	Acinetobacter	1.00000	98.3871	99.7442	97.7415													100
JBAIUW000000000.1	53401 (DV78)	356	ND	2013	Europe	Switzerland	Food	Veal meat	W6-CH	C-CH	7011585	150	38.96	117	109557	4050801	Acinetobacter baumannii	0.90000	Acinetobacter	1.00000	98.3871	99.4885	97.6696													91
JBAIUX000000000.1	53377 (10A)	2578	CC331	2013	Europe	Switzerland	Food	Chicken meat	W20-CH	B-CH	2614723	150	39.17	268	30120	3457421	Acinetobacter baumannii	0.91418	Acinetobacter	0.99254	98.3871	99.3606	97.7922													432
JBAIUR000000000.1	54697	2147	CC333	2019	Europe	France	Food	Chicken meat	W5SA	G-FR	7840188	150	38.89	131	76949	3645865	Acinetobacter baumannii	0.96154	Acinetobacter	0.98473	98.3871	99.4885	97.8096													120
GCF_900495235.1	4300STDY7045743	1431	CC1017	2016	Asia	Thailand	Human	Unknown					39.01	129	56538	3593216	Acinetobacter baumannii	0.95312	Acinetobacter	1.00000	98.3871	99.6164	97.7629													120
JBAIUQ000000000.1	53395 (DV35)	350	CC1017	2013	Europe	Switzerland	Food	Chicken meat	W11-CH	B-CH	4530622	150	39.05	259	39481	3717795	Acinetobacter baumannii	0.91440	Acinetobacter	1.00000	98.3871	99.4885	97.8618													120
GCF_023005285.1	PSU104	740	CC216	2019	Asia	Thailand	Human	Respiratory					38.98	112	105886	3819908	Acinetobacter baumannii	0.91964	Acinetobacter	0.98214	98.3871	99.7442	97.8072										1	1		67								1
GCF_022238805.1	19119	109	CC1017	2019	Asia	China	Human	Body fluid					39.00	84	133262	3715825	Acinetobacter baumannii	0.94048	Acinetobacter	1.00000	98.3871	99.7442	97.6952													67
GCF_018156055.1	A375	109	CC1017	2008	South America	Chile	Human	Respiratory					38.98	203	95192	3997594	Acinetobacter baumannii	0.94737	Acinetobacter	0.96842	98.3871	99.6164	97.7064													67	1											1
GCF_024151665.1	UC24803	109	CC1017	2011	South America	Chile	Human	Respiratory					38.99	152	75427	3889101	Acinetobacter baumannii	0.92715	Acinetobacter	0.96026	98.3871	99.4885	97.7268													67	1											1
GCF_024139015.1	UC20804	109	CC1017	2010	South America	Chile	Human	Body fluid					39.12	5	3947573	4045532	Acinetobacter baumannii	1.00000	Acinetobacter	1.00000	98.3871	99.6164	97.695													67	1											1
GCF_024151695.1	UC23844	109	CC1017	2011	South America	Chile	Human	Wound swab					39.00	148	75427	3899368	Acinetobacter baumannii	0.93197	Acinetobacter	0.96599	98.3871	99.4885	97.7438													67	1											1
JBAIUM000000000.1	53385 (DV4)	345	CC1017	2013	Europe	Switzerland	Food	Chicken meat	W23-CH	B-CH	3546051	150	39.06	143	119817	3846399	Acinetobacter baumannii	0.95070	Acinetobacter	1.00000	98.3871	99.7442	97.7795													67
GCF_004564095.1	LEV1449/17Ec	345	CC1017	2018	Europe	Czech Republic	Unknown	Unknown					39.27	4	3708164	3956226	Acinetobacter baumannii	1.00000	Acinetobacter	1.00000	98.3871	99.7442	97.6851													67
GCF_004564115.1	39741	345	CC1017	2018	Europe	Czech Republic	Human	Unknown					39.25	4	3752576	3932447	Acinetobacter baumannii	1.00000	Acinetobacter	1.00000	98.3871	99.6164	97.6421													67
GCF_020982745.1	OG25	109	CC1017	2021	Africa	Ghana	Hospital surface	Surface swab					39.08	22	3657799	4159716	Acinetobacter baumannii	0.86364	Acinetobacter	1.00000	98.3871	99.7442	97.754										1	1		67								1		1			1
GCF_024296045.1	A22	109	CC1017	2015	Asia	China	Human	Respiratory					39.12	130	75397	3788429	Acinetobacter baumannii	0.96154	Acinetobacter	1.00000	98.3871	99.7442	97.8919													67
GCF_014560175.1	171938	763	CC1017	2017	Asia	China	Human	Urine					39.11	53	149947	3733317	Acinetobacter baumannii	0.98077	Acinetobacter	1.00000	98.3871	99.7442	97.8287													67
JBAIUP000000000.1	53407 (DV88)	109	CC1017	2013	Europe	Switzerland	Food	Veal meat	W3-CH	G-CH	5877346	150	39.00	122	75899	3789532	Acinetobacter baumannii	0.91667	Acinetobacter	1.00000	98.3871	99.4885	97.8327													67
JBAIUN000000000.1	54721	109	CC1017	2019	Europe	France	Food	Chicken meat	W8SB	ND	9094504	150	38.99	153	74693	3808128	Acinetobacter baumannii	0.86755	Acinetobacter	1.00000	98.3871	99.7442	97.9187													67
JBAIUO000000000.1	54660	109	CC1017	2019	Europe	France	Food	Chicken meat	W11SB	ND	2807212	150	38.98	171	62100	3793243	Acinetobacter baumannii	0.87500	Acinetobacter	1.00000	98.3871	99.7442	97.8555													67
JBAIUL000000000.1	54725	1337	CC216	2019	Europe	France	Food	Chicken meat	W9SA	E-FR	12379073	150	38.93	271	41630	3728488	Acinetobacter baumannii	0.89098	Acinetobacter	0.99627	98.3871	99.6164	97.9432													51								1
JBAIUK000000000.1	54699	1337	CC216	2019	Europe	France	Food	Chicken meat	W5SB	L-FR	8440781	150	38.87	294	30720	3636191	Acinetobacter baumannii	0.91379	Acinetobacter	0.99658	98.3871	99.3606	97.8445													51
JBAIUH000000000.1	54687	364	CC372	2018	Europe	France	Food	Chicken meat	W3SB	A-FR	11160659	150	39.10	197	57218	3756574	Acinetobacter baumannii	0.88718	Acinetobacter	0.98974	98.3871	99.4885	97.7016													510
JBAIUJ000000000.1	53375 (2A)	1469	CC372	2013	Europe	Switzerland	Food	Turkey meat	W22-CH	I-CH	3138665	150	38.97	151	62057	3609159	Acinetobacter baumannii	0.92715	Acinetobacter	1.00000	98.3871	99.4885	97.8453													117								1
JBAIUI000000000.1	53378 (12A)	364	CC372	2013	Europe	Switzerland	Food	Chicken meat	W26-CH	A-CH	1820308	150	39.04	209	58178	3998342	Acinetobacter baumannii	0.83500	Acinetobacter	0.99000	98.3871	99.7442	97.737													117
JBAIUG000000000.1	53374 (1A)	372	CC372	2013	Europe	Switzerland	Food	Turkey meat	W25-CH	I-CH	6833611	150	38.92	192	47363	3777903	Acinetobacter baumannii	0.92147	Acinetobacter	1.00000	98.3871	99.6164	97.8374													117								1
GCF_001432425.1	ABBL014	372	CC372	2005	North America	USA	Human	Blood					39.04	194	52131	3852216	Acinetobacter baumannii	0.94819	Acinetobacter	0.99485	98.3871	97.8261	97.756													117
GCF_000335615.1	WC-A-92	431	CC372	2007	North America	USA	Human	Unknown					38.99	151	58808	3838812	Acinetobacter baumannii	0.95333	Acinetobacter	0.99333	98.3871	99.4885	97.7191													117
JBAIUE000000000.1	53402 (DV79)	357	CC331	2013	Europe	Switzerland	Food	Veal meat	W17-CH	C-CH	5211677	150	38.94	162	63085	3743215	Acinetobacter baumannii	0.95679	Acinetobacter	1.00000	98.3871	99.3606	97.7647													98
JBAIUF000000000.1	53403 (DV80)	357	CC331	2013	Europe	Switzerland	Food	Veal meat	W18-CH	C-CH	3632549	150	38.97	173	65984	3813409	Acinetobacter baumannii	0.97110	Acinetobacter	1.00000	98.3871	99.4885	97.6744													98
GCF_003949125.1	TG31306	203	CC216	2012	North America	USA	Human	Wound					39.08	157	61482	3626940	Acinetobacter baumannii	0.96815	Acinetobacter	1.00000	98.3871	99.7442	97.71													98
GCF_008802935.1	CAM180-1	203	CC216	2016	Asia	Cambodia	Human	Respiratory					39.00	3	3815016	3923146	Acinetobacter baumannii	1.00000	Acinetobacter	1.00000	98.3871	98.3376	97.7063													98
GCF_024589145.1	13360	203	CC216	2018	Africa	South Africa	Human	Blood					38.95	159	60472	3683217	Acinetobacter baumannii	0.91139	Acinetobacter	0.93082	98.3871	99.7442	97.7083													98
GCF_025456985.1	192WW	1828	CC331	2019	Europe	Romania	Waste water	Water					39.11	177	61257	3757865	Acinetobacter baumannii	0.96610	Acinetobacter	1.00000	98.3871	99.6164	97.7365													217
GCF_000681575.1	21072	336	CC331	2012	North America	USA	Human	Stool					38.90	368	39695	4176879	Acinetobacter baumannii	0.95109	Acinetobacter	0.99185	98.3871	99.3606	97.7873													441
JBAIUD000000000.1	54706	331	CC331	2019	Europe	France	Food	Chicken meat	W6SC	ND	10950733	150	38.98	136	88838	3769108	Acinetobacter baumannii	0.88148	Acinetobacter	0.97037	98.3871	99.7442	97.6696													217
JBAIUC000000000.1	53399 (DV70)	354	CC331	2013	Europe	Switzerland	Food	Beef meat	W10-CH	C-CH	2846505	150	39.05	156	49986	3840159	Acinetobacter baumannii	0.92903	Acinetobacter	0.99359	98.3871	99.6164	97.747													217
GCF_002137945.1	ARLG-1767	203	CC216	Unknown	Unknown	Unknown	Unknown	Unknown					39.18	196	47948	4135606	Acinetobacter baumannii	0.94388	Acinetobacter	1.00000	98.3871	99.7442	97.6507													217
GCF_000369345.1	NIPH 80	37	CC331	1993	Europe	Czech Republic	Human	Blood					39.03	9	3059322	4068647	Acinetobacter baumannii	1.00000	Acinetobacter	1.00000	98.3871	99.4885	97.6336													78
GCF_929606275.1	cpe016	203	CC216	2017	Europe	United Kingdom	Hospital equipment	Surface swab					39.12	147	49188	3807964	Acinetobacter baumannii	0.97945	Acinetobacter	1.00000	98.3871	99.3606	97.8105													78
GCF_006492295.1	MRSN7153	203	CC216	2004	North America	USA	Human	Wound					39.09	247	41901	3746484	Acinetobacter baumannii	0.93061	Acinetobacter	1.00000	98.3871	99.4885	97.8467													78
GCF_002137575.1	ARLG-1944	203	CC216	Unknown	Unknown	Unknown	Unknown	Unknown					39.13	191	44740	3663200	Acinetobacter baumannii	0.97906	Acinetobacter	1.00000	98.3871	99.6164	97.763													78
GCF_900495405.1	4300STDY7045751	203	CC216	2016	Asia	Thailand	Human	Unknown					39.07	171	50501	3995452	Acinetobacter baumannii	0.96471	Acinetobacter	1.00000	98.3871	99.3606	97.61													ND
GCF_013787185.1	36-1512	203	CC216	2013	Asia	Russia	Human	Respiratory					39.14	5	3800835	3934032	Acinetobacter baumannii	1.00000	Acinetobacter	1.00000	98.3871	99.3606	97.6231													ND
GCF_002837945.2	ZQ4	203	CC216	2016	Asia	Iraq	Human	Blood					39.01	122	71940	3927904	Acinetobacter baumannii	0.98361	Acinetobacter	1.00000	98.3871	99.2327	97.6087													78
JBAITF000000000.1	53396 (DV37)	351	ND	2013	Europe	Switzerland	Food	Chicken meat	W30-CH	A-CH	3390728	150	38.80	55	194402	3901096	Acinetobacter baumannii	0.92593	Acinetobacter	1.00000	98.3871	99.7442	97.6875													99
GCF_022937705.1	A158	351	ND	2018	Asia	China	Human	Body fluid					38.71	20	496818	3945627	Acinetobacter baumannii	1.00000	Acinetobacter	1.00000	98.3871	99.7442	97.7534													99								1
JBAITE000000000.1	54722	351	ND	2019	Europe	France	Food	Chicken meat	W8SC	D-FR	3118096	150	38.72	63	230786	4033532	Acinetobacter baumannii	0.88889	Acinetobacter	1.00000	98.3871	99.7442	97.6138													99								1
JBAIUA000000000.1	54677	2141	Singleton	2018	Europe	France	Food	Chicken meat	W2SA	I-FR	4503261	150	38.57	63	212169	3982773	Acinetobacter baumannii	0.85246	Acinetobacter	0.98387	98.3871	99.7442	97.6831													508
JBAITZ000000000.1	54708	1018	ND	2019	Europe	France	Food	Chicken meat	W7SA	ND	11876055	150	38.60	53	244666	3692707	Acinetobacter baumannii	0.79245	Acinetobacter	1.00000	98.3871	99.7442	97.7386													91								1
GCF_902705505.1	KPC-SM-17a	1018	ND	Unknown	Unknown	Unknown	Unknown	Unknown					38.46	132	148654	4077924	Acinetobacter baumannii	0.82540	Acinetobacter	0.99206	97.5806	99.3606	97.5987													91
GCF_016508565.1	ACIN00161	348	CC1017	2017	North America	USA	Human	Respiratory					38.63	34	340741	3863355	Acinetobacter baumannii	0.91176	Acinetobacter	1.00000	98.3871	99.7442	97.6167													432
GCF_016506895.1	ACIN00170	348	CC1017	2017	North America	USA	Human	Respiratory					38.64	44	176237	3858140	Acinetobacter baumannii	0.95455	Acinetobacter	1.00000	98.3871	99.7442	97.6074													432
JBAISZ000000000.1	53389 (DV13)	348	CC1017	2013	Europe	Switzerland	Food	Chicken meat	W4-CH	B-CH	4283209	150	38.63	67	307201	4199653	Acinetobacter baumannii	0.83582	Acinetobacter	1.00000	98.3871	99.7442	97.6926													432
JBAITA000000000.1	53382 (5B)	348	CC1017	2013	Europe	Switzerland	Food	Chicken meat	W24-CH	B-CH	3567033	150	38.64	76	212180	4107023	Acinetobacter baumannii	0.85333	Acinetobacter	1.00000	98.3871	99.7442	97.7423													432
JBAISY000000000.1	53391 (DV26)	348	CC1017	2013	Europe	Switzerland	Food	Chicken meat	W5-CH	B-CH	3309520	150	38.65	79	221507	4239238	Acinetobacter baumannii	0.87179	Acinetobacter	1.00000	98.3871	99.7442	97.6614													432
GCF_001055965.1	219_ABAU	1140	CC333	Unknown	North America	USA	Human	Unknown					38.66	120	75966	3998932	Acinetobacter baumannii	0.92500	Acinetobacter	1.00000	98.3871	99.7442	97.5813													111
JBAISV000000000.1	54703	333	CC333	2019	Europe	France	Food	Chicken meat	W6SA	E-FR	3373641	150	38.78	67	241261	3903263	Acinetobacter baumannii	0.83582	Acinetobacter	1.00000	98.3871	99.7442	97.6891													111
JBAISX000000000.1	53390 (DV24)	349	CC1303	2013	Europe	Switzerland	Food	Chicken meat	W1-CH	B-CH	4426936	150	38.76	66	135091	3869074	Acinetobacter baumannii	0.86364	Acinetobacter	1.00000	98.3871	99.7442	97.7607													64
JBAISW000000000.1	53412 (DV184)	349	CC1303	2013	Europe	Switzerland	Food	Chicken meat	W29-CH	B-CH	3093438	150	38.78	84	117964	3878347	Acinetobacter baumannii	0.86747	Acinetobacter	1.00000	98.3871	99.7442	97.7756													64
GCF_003994455.1	AB18PR065	1303	CC1303	2018	Asia	China	Pig	Stool					38.70	48	209575	3792224	Acinetobacter baumannii	1.00000	Acinetobacter	1.00000	98.3871	99.4885	97.7294													430
JBAISU000000000.1	54716	42	CC1303	2019	Europe	France	Food	Chicken meat	W8SA	H-FR	3156805	150	38.65	67	271119	3921695	Acinetobacter baumannii	0.90909	Acinetobacter	1.00000	98.3871	99.7442	97.6071													430
JBAIST000000000.1	53392 (DV28)	42	CC1303	2013	Europe	Switzerland	Food	Chicken meat	W2-CH	B-CH	3589944	150	38.53	100	147923	4063283	Acinetobacter baumannii	0.89899	Acinetobacter	1.00000	98.3871	99.6164	97.5908													430								1
GCF_014559915.1	173762	106	CC1303	2017	Asia	China	Human	Urine					38.89	72	161426	3775599	Acinetobacter baumannii	0.94444	Acinetobacter	1.00000	98.3871	99.7442	97.7869													431
JBAISS000000000.1	54684	106	CC1303	2018	Europe	France	Food	Chicken meat	W3SA	C-FR	3504075	150	38.94	153	63364	3855950	Acinetobacter baumannii	0.89189	Acinetobacter	1.00000	98.3871	99.4885	97.7397													431
JBAISR000000000.1	54676	106	CC1303	2018	Europe	France	Food	Chicken meat	W2SA	I-FR	6392571	150	38.80	126	93134	3778608	Acinetobacter baumannii	0.93548	Acinetobacter	1.00000	98.3871	99.6164	97.8116													431								1
GCF_022342125.1	7843	106	CC1303	2014	Asia	India	Unknown	Unknown					39.02	138	86366	3978405	Acinetobacter baumannii	0.90370	Acinetobacter	0.97794	97.5806	99.6164	97.65													106
GCF_010607705.1	AS012671	106	CC1303	2016	North America	USA	Human	Respiratory					38.97	388	85688	3851486	Acinetobacter baumannii	0.45183	Acinetobacter	0.45364	98.3871	99.4885	97.8261													106
GCF_002928195.1	MCR56	106	CC1303	2015	Central America	Honduras	Human	Blood					38.82	189	70142	3831087	Acinetobacter baumannii	0.89840	Acinetobacter	0.99468	98.3871	99.7442	97.782													88
GCF_006494575.1	MRSN15093	106	CC1303	2012	South America	Peru	Human	Wound					38.88	130	87240	3799027	Acinetobacter baumannii	0.93077	Acinetobacter	0.99231	98.3871	99.7442	97.7505													431
GCF_000369165.1	NIPH 201	38	Singleton	1992	Europe	Czech Republic	Human	Respiratory					38.85	9	2129779	4134589	Acinetobacter baumannii	0.66667	Acinetobacter	1.00000	98.3871	99.7442	97.793													261								1
JBAISQ000000000.1	54695	38	Singleton	2020	Europe	France	Food	Chicken meat	W5SB	L-FR	4824635	150	38.79	47	359523	4223855	Acinetobacter baumannii	0.80851	Acinetobacter	1.00000	98.3871	99.7442	97.7263													261
JBAITH000000000.1	54720	2143	Singleton	2019	Europe	France	Food	Chicken meat	W8SB	ND	2989737	150	38.54	46	269518	4106974	Acinetobacter baumannii	0.81395	Acinetobacter	1.00000	98.3871	99.7442	97.6072													98								1
JBAIVC000000000.1	53387 (DV11)	353	ND	2013	Europe	Switzerland	Food	Chicken meat	W12-CH	A-CH	3600207	150	38.70	70	184203	4093599	Acinetobacter baumannii	0.85714	Acinetobacter	1.00000	98.3871	99.7442	97.6727													106
JBAIVA000000000.1	53398 (DV40)	353	ND	2013	Europe	Switzerland	Food	Chicken meat	W13-CH	A-CH	3824606	150	38.68	70	258584	4093900	Acinetobacter baumannii	0.88571	Acinetobacter	1.00000	98.3871	99.7442	97.686													106
JBAIVB000000000.1	53394 (DV32)	353	ND	2013	Europe	Switzerland	Food	Chicken meat	W16-CH	A-CH	3074523	150	38.70	80	136162	4067273	Acinetobacter baumannii	0.91139	Acinetobacter	1.00000	98.3871	99.7442	97.7064													106
JBAIUZ000000000.1	53388 (DV12)	353	ND	2013	Europe	Switzerland	Food	Chicken meat	W14-CH	A-CH	5158016	150	38.70	60	194222	4065091	Acinetobacter baumannii	0.88333	Acinetobacter	1.00000	98.3871	99.7442	97.7438													106
JBAIUY000000000.1	53386 (DV6)	353	ND	2013	Europe	Switzerland	Food	Chicken meat	W15-CH	A-CH	3164129	150	38.68	48	368716	4026785	Acinetobacter baumannii	0.91667	Acinetobacter	1.00000	98.3871	99.7442	97.7315													106
JBAIVH000000000.1	54691	946	CC416	2018	Europe	France	Food	Chicken meat	W3SC	E-FR	3970230	150	39.11	248	41201	3979135	Acinetobacter baumannii	0.89069	Acinetobacter	1.00000	98.3871	99.6164	97.8541													203
JBAIVF000000000.1	54700	946	CC416	2019	Europe	France	Food	Chicken meat	W5SC	I-FR	9922208	150	39.21	294	30535	3657422	Acinetobacter baumannii	0.91438	Acinetobacter	1.00000	98.3871	99.3606	97.8153													203								1
JBAIVG000000000.1	54728	946	CC416	2019	Europe	France	Food	Chicken meat	W9SC	ND	13830800	150	39.22	290	30534	3646657	Acinetobacter baumannii	0.93056	Acinetobacter	0.99653	98.3871	99.2327	97.8573													203								1
GCF_003039075.1	ACM-14	388	CC388	2016	Asia	Lebanon	Human	Cell culture					38.94	102	121152	3942844	Acinetobacter baumannii	0.81633	Acinetobacter	0.92000	98.3871	99.6164	97.718													71
GCF_005298065.1	LWSS- 03-02-11A	388	CC388	2018	Europe	Germany	Environment	Water					38.90	102	159782	3988296	Acinetobacter baumannii	0.83505	Acinetobacter	1.00000	98.3871	99.7442	97.5607													71
GCF_001997285.1	ATCC 17945	1168	CC388	Unknown	Unknown	Unknown	Unknown	Unknown					38.90	78	132120	4171040	Acinetobacter baumannii	0.94805	Acinetobacter	1.00000	98.3871	99.7442	97.6475													71
GCF_006492475.1	MRSN32875	388	CC388	2007	Europe	Germany	Human	Respiratory					38.87	73	123973	3875084	Acinetobacter baumannii	0.94521	Acinetobacter	1.00000	98.3871	99.6164	97.7609													71
JBAISP000000000.1	53411 (DV178)	388	CC388	2013	Europe	Switzerland	Food	Chicken meat	W32-CH	B-CH	3685032	150	38.85	53	220977	3949944	Acinetobacter baumannii	0.92308	Acinetobacter	1.00000	97.5806	99.6164	97.6283													71
GCF_016635075.1	3159	388	CC388	2019	Asia	China	Human	Wound					38.92	35	473711	4090606	Acinetobacter baumannii	0.88235	Acinetobacter	1.00000	98.3871	99.7442	97.4648										1			71								1					1
GCF_000302235.1	AB_TG27339	241	CC164 (IC11)	Unknown	Unknown	Unknown	Human	Respiratory					38.85	46	235222	3971513	Acinetobacter baumannii	0.93478	Acinetobacter	1.00000	98.3871	99.7442	97.6465													91
GCF_000301895.1	AB_2007-16-27-01	241	CC164 (IC11)	Unknown	Unknown	Unknown	Hospital surface	Surface swab					38.85	71	157350	3970109	Acinetobacter baumannii	0.91549	Acinetobacter	1.00000	98.3871	99.7442	97.7172													91
GCF_003948675.1	TG15434	241	CC164 (IC11)	2010	North America	USA	Human	Unknown					38.84	36	337865	3967573	Acinetobacter baumannii	0.94444	Acinetobacter	1.00000	98.3871	99.7442	97.6893													91
GCF_900444815.1	NCTC7412	241	CC164 (IC11)	1900_1948	Unknown	Unknown	Human	Urine					38.94	4	4024227	4115710	Acinetobacter baumannii	1.00000	Acinetobacter	1.00000	96.7742	98.8491	97.5782													91
GCF_024151465.1	UC31121	241	CC164 (IC11)	2013	South America	Chile	Human	Wound					38.84	31	500781	3899987	Acinetobacter baumannii	0.90000	Acinetobacter	1.00000	98.3871	99.7442	97.68													91
GCF_000580515.1	118362	241	CC164 (IC11)	2011	North America	USA	Human	Stool					38.87	434	58543	4449572	Acinetobacter baumannii	0.88140	Acinetobacter	1.00000	97.5806	99.6164	97.7626													91
GCF_004152685.1	C3T1-2	241	CC164 (IC11)	2014	North America	Canada	Cow	Manure					38.76	19	496349	3955146	Acinetobacter baumannii	1.00000	Acinetobacter	1.00000	98.3871	99.7442	97.6939													91
JBAISO000000000.1	54683	241	CC164 (IC11)	2018	Europe	France	Food	Chicken meat	W3SA	C-FR	3899699	150	38.89	70	125478	4062695	Acinetobacter baumannii	0.86567	Acinetobacter	0.97059	98.3871	99.7442	97.753													91								1
GCF_016506625.1	ACIN00199	164	CC164 (IC11)	2018	North America	USA	Human	Wound					38.97	42	204556	3908371	Acinetobacter baumannii	0.90476	Acinetobacter	0.90476	98.3871	99.7442	97.7212													91
GCF_004790725.1	NUBRI-A	164	CC164 (IC11)	2019	Africa	Sudan	Human	Respiratory					38.90	19	390599	3743802	Acinetobacter baumannii	0.89474	Acinetobacter	1.00000	98.3871	99.7442	97.835													91
GCF_017168905.1	KAB14	164	CC164 (IC11)	2018	Africa	Kenya	Human	Wound					39.03	177	84079	4159768	Acinetobacter baumannii	0.92614	Acinetobacter	0.97727	98.3871	99.7442	97.6844					1					1			91	1							1					1
GCF_023002305.1	SK054	164	CC164 (IC11)	2019	Asia	Thailand	Human	Blood					38.89	84	148900	3849080	Acinetobacter baumannii	0.95181	Acinetobacter	0.98795	98.3871	99.7442	97.7195											1		91								1
GCF_023002905.1	SK001	1479	CC164 (IC11)	2019	Asia	Thailand	Human	Respiratory					38.96	91	112619	3929415	Acinetobacter baumannii	0.94444	Acinetobacter	0.98889	98.3871	99.7442	97.8605					1						1		91								1
GCF_023004905.1	PSU133	1479	CC164 (IC11)	2019	Asia	Thailand	Human	Urine					38.93	90	132007	3829169	Acinetobacter baumannii	0.96629	Acinetobacter	0.98876	98.3871	99.6164	97.7325					1						1		91								1
GCF_023004345.1	PT039	164	CC164 (IC11)	2019	Asia	Thailand	Human	Respiratory					38.93	98	163966	3800427	Acinetobacter baumannii	0.95745	Acinetobacter	0.98947	98.3871	99.7442	97.7359											1		91								1
GCF_023005445.1	PSU088	164	CC164 (IC11)	2019	Asia	Thailand	Human	Secretion					38.91	96	144957	4018709	Acinetobacter baumannii	0.92632	Acinetobacter	0.98947	98.3871	99.7442	97.7925					1						1		91								1
GCF_023004935.1	PSU131	164	CC164 (IC11)	2019	Asia	Thailand	Human	Respiratory					38.98	150	139725	4019851	Acinetobacter baumannii	0.95946	Acinetobacter	0.98658	98.3871	99.7442	97.7237					1						1		91								1
GCF_024205265.1	XH1935	164	CC164 (IC11)	2021	Asia	China	Human	Respiratory					38.98	1	3858469	3858469	Acinetobacter baumannii	1.00000	Acinetobacter	1.00000	98.3871	99.7442	97.712					1					1	1		91
GCF_015265765.1	A5	164	CC164 (IC11)	2018	Africa	South Africa	Human	Blood					38.86	111	222273	4005280	Acinetobacter baumannii	0.93636	Acinetobacter	0.97297	98.3871	99.7442	97.702			1		1						1		91								1
GCF_002411775.1	151	164	CC164 (IC11)	2015	Africa	Ghana	Human	Urine					38.93	99	126198	4031913	Acinetobacter baumannii	0.96970	Acinetobacter	0.97980	98.3871	99.7442	97.7531					1								91								1
GCF_003184015.1	GML-KP48-AB-TR	164	CC164 (IC11)	2017	Asia	Turkey	Human	Wound swab					38.84	65	165973	3920937	Acinetobacter baumannii	0.85938	Acinetobacter	0.92188	98.3871	99.7442	97.729					1						1		91								1
GCF_023002085.1	SK069	164	CC164 (IC11)	2019	Asia	Thailand	Human	Respiratory					39.02	103	119158	4012053	Acinetobacter baumannii	0.92157	Acinetobacter	0.95098	98.3871	99.7442	97.6707					1						1		91								1
GCF_018106075.1	CRE85	164	CC164 (IC11)	2016	Asia	Malaysia	Human	Urine					38.93	87	153968	3821210	Acinetobacter baumannii	0.91954	Acinetobacter	0.97701	98.3871	99.6164	97.759					1					1	1		91
GCF_017349235.1	AC15190	164	CC164 (IC11)	2015	Asia	Malaysia	Human	Secretion					39.00	65	194169	3992399	Acinetobacter baumannii	0.93846	Acinetobacter	0.96923	98.3871	99.7442	97.7153					1						1		91								1
GCF_023002445.1	SK042	164	CC164 (IC11)	2019	Asia	Thailand	Human	Respiratory					38.90	93	112619	3901342	Acinetobacter baumannii	0.95652	Acinetobacter	0.98913	98.3871	99.7442	97.7465					1						1		91								1
GCF_023001285.1	TR053	164	CC164 (IC11)	2019	Asia	Thailand	Human	Respiratory					38.94	87	143101	3822408	Acinetobacter baumannii	0.95294	Acinetobacter	0.98837	98.3871	99.7442	97.8048					1						1		91	1							1
GCF_018446675.1	Survcare255	164	CC164 (IC11)	2019	Europe	Germany	Human	Respiratory					38.92	103	125195	3921787	Acinetobacter baumannii	0.91176	Acinetobacter	0.98039	98.3871	99.7442	97.6283					1						1		91	1							1
GCF_023004605.1	PT012	1479	CC164 (IC11)	2019	Asia	Thailand	Human	Respiratory					38.88	70	211627	3937179	Acinetobacter baumannii	0.95714	Acinetobacter	0.98571	98.3871	99.7442	97.8006					1						1		91								1
GCF_023001865.1	ST035	164	CC164 (IC11)	2019	Asia	Thailand	Human	Respiratory					38.98	95	162627	4040963	Acinetobacter baumannii	0.96774	Acinetobacter	0.98936	98.3871	99.7442	97.7029					1						1		91								1
GCF_023004665.1	PT009	164	CC164 (IC11)	2019	Asia	Thailand	Human	Respiratory					38.84	86	146286	3973425	Acinetobacter baumannii	0.92941	Acinetobacter	0.97674	98.3871	99.7442	97.7629					1						1		91								1
GCF_900496435.1	4300STDY7045864	164	CC164 (IC11)	2016	Asia	Thailand	Human	Unknown					38.89	68	222034	3952127	Acinetobacter baumannii	0.92424	Acinetobacter	0.95455	98.3871	99.7442	97.6683					1						1		91								1
GCF_900494935.1	4300STDY7045706	164	CC164 (IC11)	2016	Asia	Thailand	Human	Unknown					38.88	49	180449	3866994	Acinetobacter baumannii	0.89796	Acinetobacter	0.93878	98.3871	99.7442	97.7733					1						1		91								1
GCF_900496495.1	4300STDY7045866	164	CC164 (IC11)	2016	Asia	Thailand	Human	Unknown					38.92	88	172050	3942170	Acinetobacter baumannii	0.84884	Acinetobacter	0.86047	98.3871	99.7442	97.7046					1						1		91								1
ND: not determined
Sources
	Human
	Food
	Animal
	Hospital surface
	Unknown
	Environment
	Waste water
	School surface
[truncated: 48 more columns]
