# Supplementary material for: Epidemiological and genomic analysis of Acinetobacter baumannii strains from retailed raw meat
Source: Heliyon. 2024 Dec 25;11(1):e41487. doi: 10.1016/j.heliyon.2024.e41487 (PMC11742621; doi:10.1016/j.heliyon.2024.e41487)
Supplement: Multimedia component 2 [file mmc2.xlsx]

## Sheet: Feuil1
Table S2. Matrix of allelic distance of 294 Acinetobacter baumannii genomes according to pyMLST analysis on 2390 alleles. Dark green highlights differences smaller than 100 allles. Light gree highlights allelic difference smaller than 200 alleles.
Accession number	Sequence type	Strain	53374	53375	53377	53378	53380	53382	53384	53385	53386	53387	53388	53389	53390	53391	53392	53393	53394	53395	53396	53397	53398	53399	53401	53402	53403	53404	53405	53407	53409	53410	53411	53412	54660	54665	54676	54677	54679	54680	54681	54683	54684	54687	54688	54690	54691	54693	54694
PRJNA1076118	372	53374	0	739	1675	540	1975	1975	1892	1714	1980	1976	1979	1974	1974	1975	1970	1959	1979	1672	1998	1572	1978	1471	1823	1334	1335	1929	1930	1518	2000	1702	1999	1972	1517	1986	1948	1969	1979	2009	1843	1991	1919	1075	1988	1844	1956	1980	2002
PRJNA1076118	1469	53375	739	0	1656	776	1980	1980	1748	1720	1985	1981	1984	1979	1984	1979	1984	1956	1984	1611	2014	1421	1983	1445	1912	1233	1235	1782	1782	1553	2008	1588	2003	1981	1548	1976	1919	1973	1982	2002	1703	1995	1896	1236	1989	1703	1958	1991	2000
PRJNA1076118	2578	53377	1675	1656	0	1585	1814	1797	1730	1791	1835	1832	1834	1797	1809	1797	1823	1796	1834	1555	1813	1746	1833	1582	1689	1604	1605	1749	1749	1769	1833	1731	1826	1805	1768	1806	1795	1817	1816	1831	1566	1818	1773	1688	1830	1567	1791	1814	1825
PRJNA1076118	364	53378	540	776	1585	0	1993	1977	1855	1738	1984	1981	1984	1976	1985	1976	1978	1975	1983	1754	2000	1521	1983	1392	1784	1448	1449	1873	1874	1586	2016	1672	2014	1982	1585	1988	1946	1970	1989	2029	1807	1996	1908	985	1996	1807	1978	1994	2013
PRJNA1076118	2183	53380	1975	1980	1814	1993	0	2044	1970	2030	2061	2058	2060	2043	2051	2044	2041	2071	2060	1943	2049	1981	2059	1995	2065	1989	1989	1978	1979	2029	2059	1972	2055	2047	2027	2033	2012	2021	2050	2076	1937	2058	1971	1967	2064	1938	2027	2055	2053
PRJNA1076118	348	53382	1975	1980	1797	1977	2044	0	1968	2005	2059	2056	2058	4	2015	2	1996	2048	2059	1941	2031	1968	2058	1981	2031	1985	1986	1982	1983	1999	2041	1985	2037	2012	1996	2042	1955	2017	2019	2090	1924	2026	1919	1961	2073	1924	2016	2022	2052
PRJNA1076118	138	53384	1892	1748	1730	1855	1970	1968	0	1925	1968	1964	1967	1967	1964	1967	1970	1962	1967	1839	1981	712	1966	1890	1964	1841	1841	580	580	1939	1980	693	1978	1959	1936	1961	1945	1953	1909	1975	1846	1962	1924	1819	1976	1847	1926	1957	1976
PRJNA1076118	345	53385	1714	1720	1791	1738	2030	2005	1925	0	2033	2030	2032	2004	2018	2005	2020	1976	2032	1766	2028	1864	2031	1892	1993	1490	1489	1926	1928	638	2040	1839	2047	2014	662	2010	1983	2007	2017	2064	1925	2032	1941	1807	2042	1926	2012	2027	2046
PRJNA1076118	353	53386	1980	1985	1835	1984	2061	2059	1968	2033	0	1	0	2059	2044	2059	2054	2042	0	1943	2068	1971	1	1983	2052	1987	1987	1995	1996	2030	2050	1991	2060	2040	2025	2037	2017	2050	2034	2073	1939	2053	1976	1964	2072	1941	2028	2036	2068
PRJNA1076118	353	53387	1976	1981	1832	1981	2058	2056	1964	2030	1	0	1	2056	2041	2056	2050	2038	1	1940	2064	1968	2	1980	2049	1984	1984	1991	1992	2027	2046	1987	2057	2037	2022	2034	2013	2046	2031	2069	1936	2049	1974	1961	2070	1938	2025	2033	2064
PRJNA1076118	353	53388	1979	1984	1834	1984	2060	2058	1967	2032	0	1	0	2058	2043	2058	2053	2041	0	1942	2067	1970	1	1982	2051	1987	1986	1994	1995	2029	2049	1990	2059	2039	2024	2036	2016	2049	2033	2072	1938	2052	1975	1963	2071	1940	2027	2035	2067
PRJNA1076118	348	53389	1974	1979	1797	1976	2043	4	1967	2004	2059	2056	2058	0	2015	4	1997	2047	2059	1941	2031	1967	2058	1980	2030	1983	1984	1982	1983	1998	2041	1985	2036	2012	1995	2041	1955	2016	2018	2091	1923	2025	1920	1960	2072	1923	2015	2021	2051
PRJNA1076118	349	53390	1974	1984	1809	1985	2051	2015	1964	2018	2044	2041	2043	2015	0	2016	1892	2049	2043	1936	2059	1976	2042	1985	2050	1974	1974	1974	1975	2016	2051	1988	2039	7	2013	2032	1753	2009	2030	2073	1947	2003	1726	1959	2061	1948	2021	2032	2046
PRJNA1076118	348	53391	1975	1979	1797	1976	2044	2	1967	2005	2059	2056	2058	4	2016	0	1997	2048	2059	1941	2031	1968	2058	1981	2031	1984	1985	1982	1983	1999	2041	1985	2037	2013	1996	2042	1956	2017	2019	2091	1924	2026	1921	1961	2073	1924	2016	2022	2052
PRJNA1076118	42	53392	1970	1984	1823	1978	2041	1996	1970	2020	2054	2050	2053	1997	1892	1997	0	2064	2053	1940	2062	1973	2052	1981	2049	1979	1979	1966	1967	2013	2069	1992	2056	1889	2012	2039	1357	2026	2025	2077	1942	2049	1336	1934	2064	1943	2009	2035	2059
PRJNA1076118	240	53393	1959	1956	1796	1975	2071	2048	1962	1976	2042	2038	2041	2047	2049	2048	2064	0	2041	1951	2055	1967	2040	1989	2037	1991	1990	1982	1983	2047	2078	1948	2074	2045	2045	2037	2019	2038	2069	2082	1941	2063	1974	1966	2076	1942	2031	2070	2069
PRJNA1076118	353	53394	1979	1984	1834	1983	2060	2059	1967	2032	0	1	0	2059	2043	2059	2053	2041	0	1942	2067	1970	1	1982	2051	1986	1986	1994	1995	2029	2049	1990	2059	2039	2024	2036	2016	2049	2033	2072	1938	2052	1976	1963	2072	1940	2027	2035	2067
PRJNA1076118	350	53395	1672	1611	1555	1754	1943	1941	1839	1766	1943	1940	1942	1941	1936	1941	1940	1951	1942	0	1943	1840	1941	1810	1903	1364	1362	1855	1856	1720	1969	1873	1958	1932	1717	1940	1900	1929	1944	1969	1689	1944	1874	1782	1950	1691	1936	1945	1958
PRJNA1076118	351	53396	1998	2014	1813	2000	2049	2031	1981	2028	2068	2064	2067	2031	2059	2031	2062	2055	2067	1943	0	1986	2066	1999	2052	1985	1985	1994	1995	2032	2061	2002	2046	2054	2028	2035	2020	2009	2044	2079	1952	2036	1979	1977	2052	1954	2022	2050	2071
PRJNA1076118	352	53397	1572	1421	1746	1521	1981	1968	712	1864	1971	1968	1970	1967	1976	1968	1973	1967	1970	1840	1986	0	1969	1451	1922	1524	1525	1027	1029	1889	1996	894	1995	1972	1885	1961	1953	1955	1913	1989	1796	1972	1915	1706	1986	1797	1967	1956	1995
PRJNA1076118	353	53398	1978	1983	1833	1983	2059	2058	1966	2031	1	2	1	2058	2042	2058	2052	2040	1	1941	2066	1969	0	1981	2050	1986	1985	1993	1994	2028	2048	1989	2058	2038	2023	2035	2015	2048	2032	2071	1937	2051	1975	1962	2071	1939	2026	2034	2066
PRJNA1076118	354	53399	1471	1445	1582	1392	1995	1981	1890	1892	1983	1980	1982	1980	1985	1981	1981	1989	1982	1810	1999	1451	1981	0	1802	1358	1360	1928	1929	1769	2015	1846	2002	1981	1767	1975	1967	1975	1981	2011	1751	1999	1926	1620	2004	1752	1992	1985	2002
PRJNA1076118	356	53401	1823	1912	1689	1784	2065	2031	1964	1993	2052	2049	2051	2030	2050	2031	2049	2037	2051	1903	2052	1922	2050	1802	0	1929	1929	1989	1990	1827	2061	1984	2066	2045	1827	2046	2013	2039	2046	2084	1793	2065	1967	1822	2066	1794	2028	2047	2067
PRJNA1076118	357	53402	1334	1233	1604	1448	1989	1985	1841	1490	1987	1984	1987	1983	1974	1984	1979	1991	1986	1364	1985	1524	1986	1358	1929	0	1	1884	1884	1380	2008	1758	2004	1971	1381	1982	1930	1970	1978	2004	1672	1992	1902	1537	1993	1674	1972	1981	2012
PRJNA1076118	357	53403	1335	1235	1605	1449	1989	1986	1841	1489	1987	1984	1986	1984	1974	1985	1979	1990	1986	1362	1985	1525	1985	1360	1929	1	0	1884	1884	1380	2008	1758	2003	1971	1381	1982	1930	1970	1978	2004	1672	1992	1902	1539	1993	1674	1971	1981	2013
PRJNA1076118	358	53404	1929	1782	1749	1873	1978	1982	580	1926	1995	1991	1994	1982	1974	1982	1966	1982	1994	1855	1994	1027	1993	1928	1989	1884	1884	0	1	1964	1988	640	1995	1970	1961	1977	1911	1968	1932	2000	1865	1972	1890	1850	1994	1866	1947	1980	1990
PRJNA1076118	358	53405	1930	1782	1749	1874	1979	1983	580	1928	1996	1992	1995	1983	1975	1983	1967	1983	1995	1856	1995	1029	1994	1929	1990	1884	1884	1	0	1965	1988	641	1996	1971	1962	1978	1912	1969	1933	2001	1865	1973	1890	1851	1995	1866	1948	1982	1991
PRJNA1076118	109	53407	1518	1553	1769	1586	2029	1999	1939	638	2030	2027	2029	1998	2016	1999	2013	2047	2029	1720	2032	1889	2028	1769	1827	1380	1380	1964	1965	0	2040	1848	2042	2011	39	2015	1954	2000	2014	2056	1768	2027	1923	1619	2050	1769	2002	2018	2048
PRJNA1076118	367	53409	2000	2008	1833	2016	2059	2041	1980	2040	2050	2046	2049	2041	2051	2041	2069	2078	2049	1969	2061	1996	2048	2015	2061	2008	2008	1988	1988	2040	0	1995	2088	2046	2036	2023	2015	2043	2038	2101	1943	2071	1973	1976	2080	1944	2055	2045	2063
PRJNA1076118	273	53410	1702	1588	1731	1672	1972	1985	693	1839	1991	1987	1990	1985	1988	1985	1992	1948	1990	1873	2002	894	1989	1846	1984	1758	1758	640	641	1848	1995	0	1987	1983	1846	1979	1961	1966	1933	2002	1851	1964	1936	1741	1998	1852	1942	1977	1991
PRJNA1076118	388	53411	1999	2003	1826	2014	2055	2037	1978	2047	2060	2057	2059	2036	2039	2037	2056	2074	2059	1958	2046	1995	2058	2002	2066	2004	2003	1995	1996	2042	2088	1987	0	2035	2039	2044	2009	2027	2045	2084	1956	1454	1966	1985	2075	1957	2006	2047	2069
PRJNA1076118	349	53412	1972	1981	1805	1982	2047	2012	1959	2014	2040	2037	2039	2012	7	2013	1889	2045	2039	1932	2054	1972	2038	1981	2045	1971	1971	1970	1971	2011	2046	1983	2035	0	2008	2028	1751	2005	2025	2068	1944	1999	1724	1955	2057	1945	2017	2027	2042
PRJNA1076118	109	54660	1517	1548	1768	1585	2027	1996	1936	662	2025	2022	2024	1995	2013	1996	2012	2045	2024	1717	2028	1885	2023	1767	1827	1381	1381	1961	1962	39	2036	1846	2039	2008	0	2011	1952	1998	2011	2051	1765	2023	1923	1620	2046	1766	2001	2015	2047
PRJNA1076118	267	54665	1986	1976	1806	1988	2033	2042	1961	2010	2037	2034	2036	2041	2032	2042	2039	2037	2036	1940	2035	1961	2035	1975	2046	1982	1982	1977	1978	2015	2023	1979	2044	2028	2011	0	2005	2018	2009	2044	1934	2018	1961	1954	2050	1935	2006	2012	2035
PRJNA1076118	106	54676	1948	1919	1795	1946	2012	1955	1945	1983	2017	2013	2016	1955	1753	1956	1357	2019	2016	1900	2020	1953	2015	1967	2013	1930	1930	1911	1912	1954	2015	1961	2009	1751	1952	2005	0	1975	2007	2040	1887	2012	157	1900	2018	1888	1982	2008	2028
PRJNA1076118	2141	54677	1969	1973	1817	1970	2021	2017	1953	2007	2050	2046	2049	2016	2009	2017	2026	2038	2049	1929	2009	1955	2048	1975	2039	1970	1970	1968	1969	2000	2043	1966	2027	2005	1998	2018	1975	0	2013	2055	1941	2019	1945	1954	2047	1942	2005	2016	2019
PRJNA1076118	2145	54679	1979	1982	1816	1989	2050	2019	1909	2017	2034	2031	2033	2018	2030	2019	2025	2069	2033	1944	2044	1913	2032	1981	2046	1978	1978	1932	1933	2014	2038	1933	2045	2025	2011	2009	2007	2013	0	2076	1925	2028	1966	1958	2056	1926	2030	184	2045
PRJNA1076118	2146	54680	2009	2002	1831	2029	2076	2090	1975	2064	2073	2069	2072	2091	2073	2091	2077	2082	2072	1969	2079	1989	2071	2011	2084	2004	2004	2000	2001	2056	2101	2002	2084	2068	2051	2044	2040	2055	2076	0	1962	2089	1998	2003	2103	1963	2060	2081	2098
PRJNA1076118	1890	54681	1843	1703	1566	1807	1937	1924	1846	1925	1939	1936	1938	1923	1947	1924	1942	1941	1938	1689	1952	1796	1937	1751	1793	1672	1672	1865	1865	1768	1943	1851	1956	1944	1765	1934	1887	1941	1925	1962	0	1956	1879	1673	1938	4	1919	1925	1961
PRJNA1076118	241	54683	1991	1995	1818	1996	2058	2026	1962	2032	2053	2049	2052	2025	2003	2026	2049	2063	2052	1944	2036	1972	2051	1999	2065	1992	1992	1972	1973	2027	2071	1964	1454	1999	2023	2018	2012	2019	2028	2089	1956	0	1976	1985	2074	1957	2018	2031	2062
PRJNA1076118	106	54684	1919	1896	1773	1908	1971	1919	1924	1941	1976	1974	1975	1920	1726	1921	1336	1974	1976	1874	1979	1915	1975	1926	1967	1902	1902	1890	1890	1923	1973	1936	1966	1724	1923	1961	157	1945	1966	1998	1879	1976	0	1898	1976	1880	1944	1969	1991
PRJNA1076118	364	54687	1075	1236	1688	985	1967	1961	1819	1807	1964	1961	1963	1960	1959	1961	1934	1966	1963	1782	1977	1706	1962	1620	1822	1537	1539	1850	1851	1619	1976	1741	1985	1955	1620	1954	1900	1954	1958	2003	1673	1985	1898	0	1979	1674	1944	1983	1987
PRJNA1076118	108	54688	1988	1989	1830	1996	2064	2073	1976	2042	2072	2070	2071	2072	2061	2073	2064	2076	2072	1950	2052	1986	2071	2004	2066	1993	1993	1994	1995	2050	2080	1998	2075	2057	2046	2050	2018	2047	2056	2103	1938	2074	1976	1979	0	1939	2047	2059	2079
PRJNA1076118	1890	54690	1844	1703	1567	1807	1938	1924	1847	1926	1941	1938	1940	1923	1948	1924	1943	1942	1940	1691	1954	1797	1939	1752	1794	1674	1674	1866	1866	1769	1944	1852	1957	1945	1766	1935	1888	1942	1926	1963	4	1957	1880	1674	1939	0	1920	1926	1962
PRJNA1076118	946	54691	1956	1958	1791	1978	2027	2016	1926	2012	2028	2025	2027	2015	2021	2016	2009	2031	2027	1936	2022	1967	2026	1992	2028	1972	1971	1947	1948	2002	2055	1942	2006	2017	2001	2006	1982	2005	2030	2060	1919	2018	1944	1944	2047	1920	0	2032	2050
PRJNA1076118	1133	54693	1980	1991	1814	1994	2055	2022	1957	2027	2036	2033	2035	2021	2032	2022	2035	2070	2035	1945	2050	1956	2034	1985	2047	1981	1981	1980	1982	2018	2045	1977	2047	2027	2015	2012	2008	2016	184	2081	1925	2031	1969	1983	2059	1926	2032	0	2048
PRJNA1076118	2142	54694	2002	2000	1825	2013	2053	2052	1976	2046	2068	2064	2067	2051	2046	2052	2059	2069	2067	1958	2071	1995	2066	2002	2067	2012	2013	1990	1991	2048	2063	1991	2069	2042	2047	2035	2028	2019	2045	2098	1961	2062	1991	1987	2079	1962	2050	2048	0
PRJNA1076118	38	54695	2005	2015	1834	2024	2060	2078	1981	2056	2061	2057	2060	2077	2071	2078	2067	2086	2060	1988	2075	2007	2059	2023	2088	2027	2027	2008	2009	2054	2104	2003	2072	2066	2050	2059	2038	2058	2074	2108	1968	2081	1991	2002	2084	1969	2051	2073	2091
PRJNA1076118	53	54696	1907	1900	1682	1840	1952	1946	1899	1941	1950	1947	1949	1944	1967	1945	1956	1961	1949	1832	1970	1832	1948	1792	1809	1859	1860	1919	1919	1916	1961	1903	1963	1964	1914	1953	1924	1959	1939	1977	397	1961	1900	1788	1955	395	1933	1940	1973
PRJNA1076118	2147	54697	1716	1822	1727	1766	1989	1989	1919	1914	2008	2006	2007	1989	1997	1989	1978	1993	2008	1404	2014	1887	2007	1784	1840	1803	1804	1937	1938	1676	2012	1899	2010	1992	1674	1979	1960	1983	1992	2036	1802	2000	1921	1734	2011	1803	1981	1994	2011
PRJNA1076118	2148	54698	1923	1855	1755	1920	1986	1990	766	1952	1993	1990	1992	1990	1980	1990	1968	1991	1992	1867	2005	1184	1991	1901	2007	1890	1891	798	799	1954	1960	818	1994	1975	1952	1970	1940	1978	1932	2017	1884	1987	1902	1814	1999	1885	1965	1986	2006
PRJNA1076118	1337	54699	1317	1377	1712	1342	1938	1939	1821	1723	1950	1947	1949	1939	1955	1940	1946	1963	1949	1747	1961	1596	1948	1617	1796	1445	1447	1842	1843	1523	1941	1724	1966	1950	1526	1959	1910	1949	1945	1978	1624	1956	1887	1345	1945	1624	1931	1947	1967
PRJNA1076118	946	54700	1892	1889	1763	1887	1924	1933	1868	1923	1946	1943	1945	1933	1939	1933	1923	1939	1945	1850	1941	1878	1944	1908	1924	1888	1887	1888	1889	1903	1952	1887	1907	1935	1899	1926	1905	1933	1936	1965	1865	1920	1902	1881	1950	1866	49	1940	1949
PRJNA1076118	1890	54702	1841	1702	1565	1805	1936	1922	1845	1924	1938	1935	1937	1921	1946	1922	1941	1941	1937	1688	1951	1795	1936	1750	1792	1672	1672	1864	1864	1768	1942	1850	1955	1943	1765	1933	1887	1940	1924	1961	4	1955	1878	1673	1937	2	1918	1924	1960
PRJNA1076118	333	54703	1948	1953	1768	1940	2005	1952	1940	1991	1997	1994	1996	1952	1928	1952	1850	2025	1997	1906	2019	1940	1996	1942	1990	1945	1946	1951	1952	1976	2008	1968	1968	1925	1974	1988	1742	1979	1995	2038	1901	1984	1727	1924	2021	1903	1975	2000	2012
PRJNA1076118	331	54706	1446	1379	1705	1503	2033	2020	1915	1782	2028	2025	2027	2019	2020	2020	2030	2021	2027	1731	2034	1463	2026	675	1935	1328	1329	1953	1954	1711	2052	1862	2040	2016	1710	2011	1990	2006	2024	2049	1865	2026	1949	1776	2038	1865	2031	2030	2043
PRJNA1076118	624	54707	1960	1974	1791	1989	2031	2026	1923	2027	2036	2033	2035	2026	2020	2026	2026	2040	2036	1934	2044	1949	2035	1977	2029	1971	1970	1933	1933	2010	2065	1948	2044	2015	2005	2012	1989	2018	2015	2049	1931	2035	1959	1966	2056	1932	2020	2017	2031
PRJNA1076118	1018	54708	1931	1931	1790	1906	1980	1980	1927	1951	1991	1987	1990	1980	1995	1980	1989	1986	1990	1878	2002	1909	1989	1924	1988	1923	1924	1938	1939	1941	1987	1935	1995	1991	1940	1971	1950	1903	1960	2006	1904	1977	1918	1895	1977	1905	1973	1963	1995
PRJNA1076118	1822	54710	1987	1999	1826	2005	2065	2061	1977	2053	2068	2065	2067	2060	2049	2061	2059	2069	2067	1969	2077	1998	2066	2008	2063	2008	2008	2001	2002	2048	2072	2002	2077	2045	2046	2038	2019	2038	2053	2091	1963	2073	1977	1982	2091	1964	2045	2058	2067
PRJNA1076118	624	54711	1984	2001	1812	2011	2066	2070	1955	2044	2064	2060	2063	2070	2061	2070	2056	2064	2063	1969	2071	1982	2062	2010	2071	2002	2001	1979	1979	2035	2098	1984	2081	2057	2030	2041	2025	2043	2042	2091	1953	2067	1976	1979	2079	1954	2048	2044	2067
PRJNA1076118	1228	54712A	2009	2010	1829	2029	2075	2070	1988	2058	2073	2070	2072	2069	2069	2070	2067	2084	2072	1963	2072	2000	2071	2017	2070	2011	2011	2022	2023	2050	2084	2015	2082	2065	2046	2056	2019	2058	2064	2106	1951	2078	1980	2002	2092	1952	2051	2068	2082
PRJNA1076118	2149	54713	1991	1998	1839	2001	2058	2070	1976	2039	2065	2063	2064	2069	2044	2070	2060	2075	2065	1973	2059	1987	2064	2002	2075	1997	1997	1998	1999	2032	2086	1997	2085	2040	2029	2061	2020	2034	2066	2092	1952	2078	1976	1981	2097	1953	2031	2070	2075
PRJNA1076118	42	54716	1975	1991	1827	1984	2048	2006	1979	2024	2062	2059	2061	2007	1891	2007	154	2067	2062	1944	2066	1982	2061	1987	2054	1984	1984	1975	1976	2015	2076	2002	2065	1889	2014	2044	1344	2030	2033	2084	1944	2056	1323	1944	2071	1945	2016	2036	2067
PRJNA1076118	2150	54717	1996	1991	1830	1997	2055	2047	1984	2029	2062	2059	2061	2046	2063	2047	2053	2060	2061	1947	2085	1985	2060	2000	2056	1988	1988	2005	2006	2033	2074	2003	2073	2059	2031	2052	2020	2046	2044	2086	1962	2065	1976	1962	2075	1963	2048	2048	2055
PRJNA1076118	866	54718	1973	1981	1811	2002	2054	2027	1948	2030	2047	2044	2046	2026	2039	2027	2038	2064	2046	1939	2034	1963	2045	2001	2058	1983	1982	1978	1979	2017	2076	1983	2061	2035	2017	2022	2009	2025	2052	2074	1931	2057	1967	1978	2063	1932	2032	2055	2056
PRJNA1076118	2143	54720	2005	2018	1839	2012	2071	2057	1974	2034	2066	2062	2065	2056	2052	2057	2068	2065	2065	1957	2066	1990	2064	2010	2061	1991	1991	1993	1994	2032	2059	2001	2063	2047	2030	2053	2035	2059	2050	2091	1956	2059	1988	1984	2080	1957	2038	2050	2066
PRJNA1076118	109	54721	1518	1548	1769	1587	2028	1998	1938	658	2028	2025	2027	1997	2014	1998	2013	2046	2027	1718	2029	1887	2026	1768	1827	1382	1382	1963	1964	33	2038	1848	2041	2009	8	2013	1953	2000	2013	2054	1767	2025	1924	1620	2049	1768	2003	2017	2049
PRJNA1076118	351	54722	2010	2018	1823	2007	2061	2044	1997	2039	2079	2075	2078	2044	2066	2044	2074	2066	2078	1953	369	2004	2077	2003	2066	1995	1995	2013	2014	2042	2071	2017	2056	2062	2038	2049	2031	2019	2063	2093	1962	2053	1990	1986	2065	1964	2038	2067	2084
PRJNA1076118	1337	54725	1227	1347	1693	1308	1979	1959	1907	1751	1975	1972	1974	1959	1978	1960	1970	1978	1974	1729	1979	1702	1973	1643	1821	1450	1451	1929	1930	1569	1980	1759	1997	1974	1570	1986	1932	1965	1978	2014	1820	1990	1906	1407	1991	1821	1959	1979	2005
PRJNA1076118	946	54728	1891	1888	1763	1886	1923	1931	1867	1922	1945	1942	1944	1931	1938	1931	1922	1938	1944	1850	1940	1877	1943	1907	1923	1887	1886	1887	1888	1902	1951	1887	1906	1934	1898	1925	1903	1932	1935	1964	1865	1919	1901	1880	1949	1866	50	1939	1948
GCF_000186665.3	267	D1279779	1956	1946	1777	1957	2005	2014	1930	1979	2007	2004	2006	2013	2004	2014	2010	2007	2006	1908	2006	1929	2005	1940	2017	1949	1950	1950	1951	1982	1997	1949	2013	2000	1978	84	1973	1992	1980	2013	1906	1987	1933	1925	2020	1907	1980	1982	2010
GCF_000215005.1	32	OIFC032	1948	1955	1768	1960	2003	1977	1920	1982	1987	1985	1986	1976	1994	1977	1984	2021	1987	1907	2000	1937	1986	1948	1985	1937	1938	1938	1939	1969	2015	1937	2012	1991	1965	1990	1955	1980	1999	2029	823	2013	1919	1931	2020	821	1974	2001	2016
GCF_000301895.1	241	AB_2007-16-27-01	1983	1990	1817	1990	2052	2019	1955	2026	2048	2044	2047	2018	2002	2019	2043	2056	2047	1938	2034	1970	2046	1995	2059	1988	1988	1967	1968	2022	2065	1960	1450	1998	2018	2012	2008	2012	2020	2078	1948	167	1974	1977	2067	1949	2013	2023	2057
GCF_000302235.1	241	AB_TG27339	1988	1991	1820	1994	2056	2024	1957	2029	2052	2048	2051	2023	2005	2024	2046	2060	2051	1942	2037	1970	2050	1999	2064	1993	1993	1969	1970	2024	2070	1963	1449	2001	2020	2015	2012	2017	2024	2083	1952	157	1978	1981	2070	1953	2017	2027	2061
GCF_000309135.1	32	OIFC099	1991	1999	1807	2007	2053	2028	1963	2031	2041	2039	2040	2027	2046	2028	2036	2074	2041	1954	2050	1980	2040	1997	2035	1983	1984	1985	1986	2020	2066	1981	2064	2042	2017	2037	2002	2031	2052	2080	849	2061	1966	1973	2073	847	2022	2054	2066
GCF_000335615.1	431	WC-A-92	598	915	1697	645	2008	1998	1927	1690	2006	2003	2005	1997	2010	1998	1999	2018	2005	1725	2026	1557	2004	1451	1834	1353	1355	1952	1953	1517	2033	1824	2036	2007	1521	2009	1973	1994	2012	2050	1852	2028	1933	1086	2023	1853	1996	2014	2031
GCF_000368105.1	3	NIPH 1669	1989	1990	1821	2010	2065	2055	1971	2049	2079	2076	2078	2054	2054	2055	2057	2075	2078	1982	2067	1990	2077	2000	2071	2004	2004	1997	1998	2042	2093	1989	2082	2050	2038	2045	2023	2039	2063	2098	1941	2075	1986	1984	2080	1942	2057	2066	2071
GCF_000368125.1	47	NIPH 1362	2045	2051	1860	2073	2107	2090	2005	2086	2112	2108	2111	2089	2107	2090	2093	2103	2111	2003	2114	2043	2110	2053	2121	2049	2049	2027	2027	2089	2119	2023	2137	2103	2086	2087	2067	2086	2100	2143	1993	2121	2022	2029	2122	1994	2090	2104	2127
GCF_000368245.1	15	NIPH 1734	1997	2007	1835	2018	2073	2067	1943	2054	2061	2059	2060	2066	2068	2067	2062	2083	2061	1972	2069	1972	2060	2030	2084	2009	2009	1970	1971	2051	2092	1967	2078	2064	2047	2050	2026	2039	2052	2098	1959	2079	1984	1970	2083	1959	2052	2061	2078
GCF_000369165.1	38	NIPH 201	2006	2016	1833	2024	2063	2080	1985	2061	2064	2060	2063	2079	2073	2080	2073	2089	2063	1987	2077	2008	2062	2023	2091	2029	2029	2011	2012	2057	2106	2007	2078	2068	2053	2061	2039	2062	2075	2109	1970	2084	1993	2003	2087	1971	2056	2075	2094
GCF_000369345.1	37	NIPH 80	1207	1316	1662	1279	2020	2011	1919	1750	2008	2006	2007	2010	2006	2011	2010	2009	2007	1666	2021	1416	2006	932	1828	1272	1274	1952	1953	1530	2034	1866	2028	2003	1531	2003	1954	1989	2012	2033	1844	2014	1911	1596	2027	1844	2011	2013	2042
GCF_000516635.2	25	CI79	2002	1939	1792	1992	2044	2016	1495	2041	2052	2048	2051	2015	2055	2016	2064	2071	2051	1939	2051	1724	2050	1999	2068	1979	1979	1511	1511	2035	2077	1580	2073	2051	2030	2032	2042	2039	2037	2081	1939	2073	1999	1977	2077	1940	2011	2048	2081
GCF_000580255.1	416	1040094	1980	1971	1804	1993	2042	2045	1943	2026	2045	2042	2044	2044	2038	2045	2027	2056	2044	1947	2045	1959	2043	1996	2045	1990	1990	1954	1955	2026	2043	1961	2077	2033	2022	2039	2005	2032	2050	2069	1937	2069	1965	1976	2074	1938	2018	2051	2070
GCF_000580435.1	416	1039621	1981	1973	1805	1994	2043	2047	1945	2027	2047	2044	2046	2046	2039	2047	2029	2057	2046	1948	2046	1962	2045	1997	2047	1991	1991	1956	1957	2027	2045	1963	2080	2034	2023	2040	2007	2035	2053	2070	1938	2070	1966	1976	2075	1939	2019	2054	2071
GCF_000580515.1	241	118362	1983	1987	1814	1989	2050	2020	1954	2024	2045	2041	2044	2019	1996	2020	2041	2054	2044	1938	2027	1965	2043	1992	2057	1986	1986	1965	1966	2020	2064	1957	1446	1992	2016	2012	2004	2011	2020	2081	1949	64	1969	1976	2066	1949	2013	2022	2055
GCF_000580535.1	416	1202252	1974	1969	1804	1988	2041	2040	1945	2022	2043	2040	2042	2039	2034	2040	2021	2054	2042	1941	2043	1961	2041	2000	2043	1984	1984	1955	1956	2022	2048	1962	2072	2029	2019	2035	2002	2033	2044	2064	1936	2064	1960	1970	2067	1937	2019	2043	2064
GCF_000580595.1	529	1419130	1957	1858	1772	1960	2037	2044	1358	1992	2038	2034	2037	2043	2034	2044	2027	2033	2037	1907	2041	1592	2036	1972	2045	1946	1947	1395	1394	2003	2062	1469	2051	2029	1997	2026	1994	2015	2004	2063	1908	2039	1956	1922	2046	1909	1998	2030	2037
GCF_000580875.1	240	1295743	1921	1913	1796	1932	2022	1997	1932	1832	1998	1994	1997	1996	2005	1997	2001	623	1997	1925	2005	1942	1996	1952	1997	1957	1956	1950	1951	1997	2030	1915	2024	2001	1994	1993	1965	2001	2019	2029	1901	2012	1926	1939	2023	1902	1986	2021	2021
GCF_000581475.1	416	562700	1978	1970	1809	1992	2045	2044	1944	2025	2044	2041	2043	2043	2037	2044	2026	2054	2043	1947	2045	1960	2042	1999	2043	1989	1989	1956	1957	2025	2048	1962	2080	2032	2022	2038	2004	2038	2051	2067	1937	2069	1963	1975	2070	1938	2024	2051	2072
GCF_000582175.1	32	1525283	1983	1987	1800	1992	2044	2017	1953	2021	2022	2019	2021	2016	2030	2017	2026	2054	2021	1943	2036	1965	2020	1979	2026	1969	1970	1973	1974	2008	2059	1970	2046	2026	2005	2015	1985	2017	2020	2070	1046	2045	1947	1958	2058	1045	2013	2026	2058
GCF_000582355.1	108	1417041	1988	1989	1827	1996	2055	2067	1966	2039	2063	2060	2062	2066	2054	2067	2056	2070	2062	1951	2050	1982	2061	2003	2063	1991	1991	1984	1985	2045	2072	1992	2067	2050	2041	2048	2013	2041	2051	2097	1936	2064	1970	1980	205	1937	2043	2053	2074
GCF_000588075.1	416	1058283	1971	1966	1803	1985	2042	2039	1942	2018	2042	2039	2041	2038	2031	2039	2018	2052	2041	1939	2044	1957	2040	1996	2040	1981	1981	1952	1953	2017	2046	1959	2070	2026	2014	2031	2002	2032	2044	2061	1933	2062	1959	1967	2065	1934	2019	2044	2065
GCF_000600795.1	416	25493_3	1980	1972	1808	1992	2044	2048	1949	2026	2047	2044	2046	2047	2038	2048	2028	2056	2046	1948	2050	1961	2045	1996	2048	1992	1992	1960	1961	2025	2043	1967	2079	2033	2021	2037	2005	2032	2052	2066	1937	2071	1964	1975	2075	1938	2018	2054	2074
GCF_000600855.1	659	25493_6	1979	1984	1813	1993	2050	2049	1969	2025	2052	2049	2051	2048	2037	2049	2029	2055	2051	1953	2051	1991	2050	2008	2051	1994	1994	1982	1983	2031	2051	1990	2078	2032	2029	2040	2009	2037	2054	2065	1939	2077	1967	1975	2074	1940	2030	2054	2079
GCF_000600875.1	416	25493_8	1976	1969	1805	1987	2042	2044	1948	2021	2047	2044	2046	2043	2034	2044	2026	2053	2046	1947	2048	1965	2045	1996	2045	1991	1991	1960	1961	2023	2041	1968	2074	2029	2019	2032	2004	2030	2052	2065	1935	2068	1962	1974	2071	1936	2016	2052	2066
GCF_000611205.1	416	25569_1	1980	1970	1804	1993	2042	2046	1948	2025	2043	2040	2042	2045	2036	2046	2026	2052	2042	1945	2043	1961	2041	1995	2042	1989	1989	1958	1959	2025	2043	1966	2075	2031	2021	2035	2005	2029	2050	2066	1935	2069	1964	1975	2069	1936	2016	2051	2069
GCF_000611365.1	416	25569_3	1972	1967	1807	1986	2040	2038	1939	2019	2038	2035	2037	2037	2029	2038	2020	2049	2037	1942	2040	1954	2036	1995	2036	1986	1986	1952	1953	2020	2040	1958	2072	2024	2018	2028	2001	2030	2043	2059	1933	2061	1960	1967	2063	1934	2018	2042	2065
GCF_000627635.1	416	25569_8	1976	1971	1810	1990	2045	2043	1948	2021	2043	2040	2042	2042	2033	2043	2026	2054	2042	1945	2047	1964	2041	1999	2042	1991	1991	1961	1962	2022	2048	1967	2077	2028	2020	2036	2004	2037	2049	2066	1936	2068	1962	1972	2068	1937	2024	2048	2069
GCF_000627655.1	416	25569_9	1977	1971	1810	1990	2044	2043	1948	2020	2042	2039	2041	2042	2033	2043	2024	2055	2041	1947	2046	1962	2040	1998	2043	1991	1991	1960	1961	2021	2046	1967	2077	2028	2019	2035	2004	2034	2050	2066	1937	2070	1962	1971	2069	1938	2023	2049	2068
GCF_000681575.1	336	21072	1489	1323	1557	1527	2013	2002	1889	1870	2001	1998	2000	2001	1997	2002	2014	2006	2000	1655	2009	1527	1999	1019	1831	1294	1295	1937	1937	1555	2032	1883	2023	1993	1550	1994	1954	1993	1997	2033	1650	2008	1928	1684	2023	1650	2005	2000	2024
GCF_000692095.1	2	BIDMC 56	2031	2036	1851	2056	2099	2085	1997	2078	2098	2094	2097	2084	2096	2085	2094	2103	2097	1998	2103	2031	2096	2041	2116	2032	2032	2021	2022	2081	2111	2010	2118	2092	2078	2079	2066	2081	2089	2135	1840	2110	2020	2020	2110	1842	2075	2094	2122
GCF_000804655.1	2	2004BJAB10	2037	2044	1854	2064	2103	2088	2004	2089	2107	2103	2106	2087	2102	2088	2098	2112	2106	1999	2111	2039	2105	2048	2119	2040	2040	2026	2027	2091	2116	2016	2124	2098	2087	2086	2073	2090	2098	2137	1839	2121	2026	2032	2117	1841	2084	2103	2125
GCF_000804955.1	23	2004ZJAB5	2006	2018	1842	2026	2076	2070	1976	2055	2067	2064	2066	2069	2065	2070	2064	2089	2066	1977	2077	2000	2065	2025	2070	2018	2018	2001	2002	2049	2075	2005	2086	2060	2045	2052	2034	2051	2066	2099	1963	2088	2000	2002	2089	1964	2050	2067	2091
GCF_000805055.1	2	2011GDAB1	2034	2044	1846	2051	2104	2086	2007	2085	2103	2099	2102	2085	2099	2086	2091	2106	2102	1996	2106	2038	2101	2045	2120	2038	2038	2022	2023	2069	2114	2019	2122	2095	2066	2079	2061	2079	2093	2135	1936	2122	2015	2012	2122	1937	2079	2096	2121
GCF_000805115.1	2	2011GDAB4	2037	2038	1852	2062	2093	2080	1999	2087	2099	2095	2098	2079	2095	2080	2091	2103	2098	1992	2107	2027	2097	2037	2108	2034	2034	2018	2019	2081	2114	2013	2115	2091	2077	2082	2059	2081	2089	2132	1837	2110	2018	2028	2117	1839	2072	2094	2117
GCF_000805205.1	2	2011ZJAB2	2026	2032	1843	2052	2090	2075	1994	2078	2098	2094	2097	2074	2099	2075	2091	2101	2097	1988	2101	2024	2096	2041	2115	2027	2027	2013	2014	2076	2107	2006	2116	2095	2074	2074	2064	2079	2090	2131	1826	2116	2019	2017	2106	1828	2073	2094	2116
GCF_000805295.1	2	2011BJAB1	2040	2049	1854	2065	2103	2088	2009	2090	2110	2106	2109	2087	2103	2088	2100	2113	2109	1999	2111	2041	2108	2049	2119	2042	2042	2030	2031	2091	2119	2020	2124	2099	2088	2084	2075	2092	2098	2139	1840	2123	2028	2033	2119	1842	2081	2103	2126
GCF_001007765.1	25	4390	1980	1904	1762	1970	2029	2032	1439	2012	2031	2027	2030	2031	2035	2032	2039	2047	2030	1914	2030	1658	2029	1984	2048	1956	1956	1466	1466	2013	2054	1519	2052	2031	2008	2013	2018	2018	2020	2062	1924	2048	1982	1962	2059	1925	1999	2029	2058
GCF_001055965.1	1140	219_ABAU	1960	1978	1794	1976	2036	1978	1961	2012	2023	2019	2022	1978	1964	1978	1877	2052	2022	1921	2043	1966	2021	1978	2030	1971	1972	1974	1975	2005	2037	1984	2024	1960	2003	2028	1785	2022	2029	2066	1924	2015	1761	1955	2056	1926	2002	2032	2037
GCF_001261895.2	267	R2090	1989	1978	1806	1989	2038	2046	1966	2013	2042	2039	2041	2045	2037	2046	2045	2041	2041	1943	2041	1967	2040	1977	2051	1984	1984	1984	1985	2018	2027	1984	2050	2033	2013	84	2011	2024	2013	2048	1939	2023	1966	1954	2056	1940	2011	2017	2039
GCF_001420505.1	2	A186	2042	2033	1847	2066	2112	2094	1991	2097	2116	2112	2115	2093	2111	2094	2102	2116	2115	1997	2122	2025	2114	2056	2129	2042	2042	2012	2013	2093	2125	2005	2141	2107	2090	2096	2079	2092	2101	2147	1987	2130	2033	2036	2126	1988	2092	2107	2135
GCF_001432425.1	372	ABBL014	608	930	1648	685	1966	1957	1882	1644	1960	1957	1959	1957	1960	1957	1953	1970	1959	1688	1984	1517	1958	1311	1802	1326	1328	1912	1913	1431	1995	1779	1987	1957	1433	1970	1936	1954	1971	2005	1812	1982	1893	1053	1992	1813	1958	1974	1990
GCF_001511995.1	1	D81	1979	1985	1814	1998	2060	2054	1960	2040	2064	2061	2063	2053	2047	2054	2047	2057	2063	1949	2063	1984	2062	1999	2067	1998	1998	1982	1983	2038	2047	1977	2084	2043	2035	2021	2024	2029	2050	2090	1943	2074	1978	1978	2045	1944	2044	2054	2070
GCF_001512055.1	1	A388	1965	1978	1821	1993	2042	2036	1950	2033	2046	2043	2045	2035	2038	2036	2032	2050	2045	1933	2052	1972	2044	1984	2050	1990	1990	1971	1972	2025	2037	1975	2063	2034	2022	2005	2013	2020	2038	2071	1930	2054	1968	1969	2034	1931	2029	2043	2055
GCF_001512075.1	1	RBH3	1980	1990	1815	2002	2065	2059	1964	2048	2071	2068	2070	2058	2053	2059	2052	2062	2070	1952	2066	1986	2069	2002	2072	2002	2002	1985	1986	2041	2053	1982	2088	2049	2038	2026	2031	2036	2059	2097	1947	2078	1984	1982	2053	1948	2050	2064	2076
GCF_001541525.1	2	AbMDR-GLH5	2021	2030	1837	2046	2085	2065	1990	2066	2089	2086	2088	2064	2085	2065	2080	2094	2088	1983	2096	2020	2087	2032	2102	2019	2019	2008	2008	2067	2101	1997	2102	2081	2065	2066	2054	2075	2079	2120	1797	2100	2013	2014	2104	1799	2064	2083	2105
GCF_001541875.1	187	AbMDR-GLH1	2026	2031	1844	2051	2092	2077	1993	2076	2095	2091	2094	2076	2091	2077	2088	2103	2094	1988	2101	2027	2093	2036	2110	2030	2031	2016	2017	2077	2104	2006	2115	2087	2075	2077	2061	2077	2086	2129	1828	2108	2015	2020	2107	1830	2069	2091	2116
GCF_001612015.1	3	AB3560	1984	1986	1816	2008	2063	2048	1968	2042	2074	2071	2073	2047	2046	2048	2048	2069	2073	1977	2061	1987	2072	1997	2064	1998	1998	1993	1994	2038	2088	1986	2077	2042	2033	2043	2018	2034	2058	2091	1928	2070	1979	1979	2075	1929	2051	2061	2070
GCF_001612185.1	2	AB4025	2031	2027	1841	2064	2104	2090	1998	2091	2107	2103	2106	2089	2101	2090	2099	2112	2106	2000	2109	2030	2105	2050	2120	2040	2040	2020	2021	2091	2120	1991	2128	2097	2088	2083	2071	2085	2097	2141	1843	2121	2025	2038	2125	1845	2082	2102	2126
GCF_001612215.1	3	AB4456	1982	1984	1814	2006	2061	2047	1966	2040	2072	2070	2071	2046	2044	2047	2046	2067	2072	1975	2059	1985	2071	1995	2062	1996	1996	1991	1992	2036	2086	1984	2075	2040	2031	2041	2016	2032	2056	2089	1926	2068	1978	1977	2074	1927	2050	2059	2068
GCF_001612365.1	2	AB4932	2040	2052	1856	2070	2116	2094	2012	2093	2118	2114	2117	2093	2111	2094	2095	2116	2117	2003	2121	2044	2116	2058	2129	2048	2048	2031	2032	2090	2123	2025	2141	2107	2088	2095	2077	2095	2103	2149	1997	2127	2030	2031	2125	1998	2093	2108	2134
GCF_001612415.1	1	AB4991	1977	1986	1811	1997	2060	2056	1960	2043	2067	2065	2066	2055	2049	2056	2048	2057	2067	1949	2064	1982	2066	1998	2068	1998	1998	1981	1982	2038	2050	1978	2084	2045	2034	2022	2025	2033	2056	2092	1944	2072	1979	1978	2048	1945	2046	2061	2072
GCF_001612435.1	1	AB5674	1977	1984	1813	1998	2059	2056	1958	2038	2063	2061	2062	2055	2048	2056	2048	2061	2063	1948	2064	1984	2062	1998	2068	1996	1996	1982	1983	2039	2051	1976	2080	2044	2036	2022	2023	2029	2056	2091	1941	2073	1977	1978	2041	1942	2045	2060	2071
GCF_001617835.1	2	2015ZJAB3	2037	2033	1853	2057	2105	2088	1989	2084	2106	2102	2105	2087	2104	2088	2098	2106	2105	2003	2111	2027	2104	2044	2122	2038	2038	2015	2016	2088	2117	2002	2123	2100	2085	2084	2071	2087	2096	2139	1837	2120	2025	2032	2121	1839	2077	2101	2126
GCF_001704685.1	2	IHIT29106	2042	2048	1854	2067	2107	2090	2003	2092	2109	2105	2108	2090	2106	2090	2105	2114	2108	2005	2116	2037	2107	2049	2123	2048	2048	2026	2027	2092	2122	2018	2131	2102	2089	2087	2077	2093	2103	2147	1837	2122	2031	2034	2124	1839	2085	2108	2131
GCF_001704695.1	1	IHIT25424	1905	1900	1754	1932	1986	1977	1889	1973	1986	1983	1985	1978	1975	1978	1981	1984	1985	1882	1992	1914	1984	1911	1990	1925	1925	1915	1916	1971	1976	1909	2008	1971	1967	1947	1951	1957	1982	2018	1879	1997	1908	1906	1969	1880	1973	1985	1996
GCF_001862385.1	880	XH733	2037	2043	1852	2062	2105	2088	2003	2090	2108	2104	2107	2087	2104	2088	2099	2112	2107	1999	2112	2038	2106	2048	2122	2040	2040	2026	2027	2091	2118	2016	2126	2100	2088	2086	2071	2091	2100	2141	1838	2121	2025	2032	2119	1840	2082	2105	2128
GCF_001863145.1	2	XH819	2035	2041	1851	2061	2096	2083	1997	2083	2098	2094	2097	2082	2095	2083	2090	2106	2097	1991	2104	2028	2096	2041	2111	2031	2031	2017	2018	2085	2112	2011	2117	2091	2082	2081	2065	2086	2090	2132	1833	2113	2020	2033	2118	1835	2073	2095	2120
GCF_001863345.1	2	XH508	2043	2047	1855	2067	2101	2089	2004	2090	2108	2104	2107	2088	2102	2089	2098	2112	2107	1999	2109	2040	2106	2050	2120	2043	2043	2023	2024	2092	2119	2016	2125	2098	2089	2085	2073	2094	2098	2139	1842	2119	2027	2036	2124	1844	2080	2103	2128
GCF_001864305.1	2	XH665	2044	2044	1855	2069	2110	2092	2000	2095	2112	2108	2111	2091	2108	2092	2105	2113	2111	2001	2114	2033	2110	2053	2125	2047	2047	2022	2023	2096	2121	2012	2132	2104	2092	2089	2079	2096	2105	2147	1840	2127	2033	2035	2125	1842	2086	2110	2135
GCF_001997285.1	1168	ATCC 17945	1980	1981	1807	1993	2038	2015	1963	2032	2039	2036	2038	2014	2024	2015	2037	2056	2038	1935	2023	1975	2037	1981	2049	1984	1983	1978	1979	2023	2065	1970	69	2020	2020	2022	1991	2005	2023	2065	1939	1440	1948	1965	2053	1940	1986	2026	2049
GCF_002093815.1	2	ZJ06-200P5-1	2029	2034	1844	2056	2093	2078	1995	2080	2101	2097	2100	2077	2100	2078	2092	2101	2100	1991	2101	2026	2099	2042	2115	2032	2032	2016	2017	2080	2107	2009	2117	2096	2078	2077	2064	2081	2091	2130	1831	2115	2019	2021	2107	1833	2075	2096	2118
GCF_002136595.1	32	ARLG-1959	1974	1981	1790	1985	2033	2006	1943	2013	2020	2018	2019	2005	2025	2006	2022	2047	2020	1945	2031	1960	2019	1976	2021	1966	1967	1963	1964	2004	2044	1962	2034	2021	1999	2016	1987	2012	2026	2059	828	2039	1952	1955	2052	827	1999	2030	2047
GCF_002137575.1	203	ARLG-1944	1122	1280	1641	1200	1968	1980	1891	1641	1979	1976	1978	1979	1978	1980	1978	1956	1978	1700	1987	1581	1977	1176	1861	1303	1304	1925	1926	1441	1989	1766	1980	1974	1442	1971	1937	1960	1958	1990	1869	1971	1908	1560	1986	1869	1954	1960	1989
GCF_002137945.1	203	ARLG-1767	1109	1175	1671	1268	1991	1997	1888	1661	1989	1986	1988	1996	1985	1997	1984	1976	1988	1665	2003	1451	1987	1091	1792	1142	1143	1928	1930	1399	2014	1787	2005	1981	1400	1991	1930	1973	1995	2016	1748	2004	1901	1476	2008	1748	1982	1999	2021
GCF_002138055.1	32	ARLG-1301	1988	1995	1802	1998	2041	2020	1957	2021	2025	2022	2024	2018	2036	2019	2031	2057	2024	1948	2042	1966	2023	1984	2031	1979	1980	1976	1976	2007	2055	1968	2047	2032	2003	2023	1989	2021	2040	2072	809	2048	1956	1965	2060	808	2002	2041	2055
GCF_002143605.1	32	ARLG-1814	1990	2003	1811	2003	2057	2028	1965	2030	2036	2033	2035	2028	2042	2028	2040	2065	2035	1960	2048	1978	2034	1991	2036	1981	1982	1987	1988	2018	2072	1983	2056	2038	2015	2029	1998	2028	2025	2083	953	2057	1960	1969	2069	952	2022	2030	2069
GCF_002143875.1	32	ARLG-1306	1996	2000	1806	2005	2050	2029	1963	2030	2037	2034	2036	2029	2044	2030	2039	2067	2036	1956	2048	1979	2035	1994	2041	1984	1985	1984	1985	2022	2063	1976	2054	2040	2019	2033	1999	2028	2048	2081	819	2058	1964	1975	2070	818	2015	2050	2063
GCF_002144955.1	32	ARLG-1874	1977	1985	1793	1988	2036	2008	1947	2014	2022	2019	2021	2007	2027	2008	2024	2051	2021	1949	2034	1963	2020	1978	2023	1969	1970	1967	1968	2006	2047	1966	2037	2023	2001	2019	1989	2015	2030	2062	813	2042	1953	1958	2054	812	2002	2033	2050
GCF_002238075.1	2	Ab_12	1970	1981	1799	1996	2045	2020	1952	2024	2044	2040	2043	2019	2030	2020	2020	2039	2043	1936	2043	1982	2042	1988	2053	1976	1976	1965	1966	2021	2049	1962	2067	2026	2017	2020	2002	2017	2030	2072	1929	2056	1960	1962	2053	1930	2020	2036	2059
GCF_002411775.1	164	151	1968	1984	1825	1974	2051	2027	1951	2019	2053	2049	2052	2026	1997	2027	2034	2066	2052	1938	2035	1957	2051	1985	2064	1978	1978	1961	1962	2012	2072	1946	1496	1994	2008	2017	1986	2021	2023	2085	1953	324	1950	1964	2075	1954	2020	2030	2061
GCF_002504145.1	138	A1296	1950	1831	1745	1940	2003	1995	674	1907	2002	1998	2001	1994	1990	1994	1981	1893	2001	1850	2013	1156	2000	1937	1996	1882	1882	698	698	1970	1997	808	2006	1986	1968	1993	1965	1991	1950	2014	1889	1996	1934	1866	2011	1890	1962	1991	2005
GCF_002573825.1	240	O1D3-2	1959	1944	1815	1970	2067	2046	1968	1979	2050	2046	2049	2045	2050	2046	2059	610	2049	1966	2052	1976	2048	2001	2046	1999	1998	1984	1985	2042	2078	1934	2074	2046	2040	2036	2029	2040	2063	2079	1943	2065	1989	1958	2076	1944	2038	2065	2066
GCF_002573915.1	138	Gaensemehl-2	1977	1806	1763	1955	2047	2036	783	2003	2043	2039	2042	2035	2028	2035	2029	2036	2042	1912	2045	1228	2041	1995	2060	1956	1957	856	856	2024	2063	972	2059	2023	2018	2027	2011	2013	2003	2062	1915	2043	1971	1928	2049	1916	2009	2046	2058
GCF_002803655.2	2	ZQ1	2031	2038	1850	2070	2097	2078	1997	2080	2100	2096	2099	2077	2093	2078	2089	2103	2099	1998	2105	2030	2098	2047	2112	2041	2041	2019	2020	2083	2117	2012	2122	2089	2080	2079	2060	2083	2087	2135	1881	2116	2015	2033	2120	1882	2081	2091	2115
GCF_002837885.2	575	ZQ9	1984	1986	1814	1999	2066	2050	1963	2045	2049	2046	2048	2050	2050	2051	2055	2067	2048	1965	2057	1984	2047	2010	2057	2000	2000	1988	1989	2039	2069	1985	2072	2045	2034	2045	2027	2040	2047	2083	1945	2069	1987	1993	2085	1946	2036	2046	2071
GCF_002837945.2	203	ZQ4	1170	1256	1645	1269	2000	1999	1881	1668	1995	1992	1994	1998	1992	1999	1997	1989	1994	1723	2000	1583	1993	1280	1916	1277	1278	1919	1920	1474	2016	1746	2005	1988	1472	1983	1938	1969	1985	2022	1827	1998	1906	1584	2013	1827	1978	1995	2020
GCF_002838025.2	717	ZQ3	1941	1934	1790	1965	2038	2039	1908	2015	2032	2030	2031	2038	2024	2039	2022	2035	2032	1915	2031	1934	2031	1961	2034	1959	1959	1934	1935	2003	2032	1931	2015	2020	1999	2000	1996	2010	2027	2063	1902	2036	1950	1939	2024	1903	2022	2033	2046
GCF_002927895.1	1	IHSS3526	1969	1972	1819	1988	2049	2047	1952	2036	2058	2055	2057	2046	2039	2047	2040	2051	2057	1944	2059	1977	2056	1994	2061	1994	1994	1974	1975	2033	2045	1971	2076	2035	2031	2006	2018	2023	2048	2082	1941	2064	1971	1967	2047	1942	2041	2051	2061
GCF_002928075.1	108	HEU2	1979	1979	1829	1987	2057	2061	1963	2028	2059	2056	2058	2061	2047	2062	2053	2064	2058	1939	2042	1975	2057	1993	2058	1982	1982	1982	1983	2036	2065	1985	2063	2043	2032	2037	2008	2038	2046	2096	1931	2048	1966	1970	127	1932	2038	2049	2069
GCF_002928135.1	156	MCR6056	2007	2003	1828	2025	2062	2064	1979	2065	2076	2072	2075	2063	2061	2064	2060	2066	2075	1969	2086	2003	2074	2022	2085	2028	2028	1998	1999	2066	2074	1994	2093	2056	2061	2052	2033	2048	2077	2090	1931	2074	1989	2005	2080	1932	2054	2081	2085
GCF_002928155.1	267	MCR8683	1974	1967	1793	1975	2028	2039	1952	2002	2027	2024	2026	2037	2026	2038	2040	2018	2026	1928	2038	1951	2025	1966	2014	1972	1972	1970	1971	2011	2022	1971	2043	2022	2007	299	1999	2017	2003	2039	1926	2015	1959	1952	2051	1927	2008	2007	2032
GCF_002928195.1	106	MCR56	1827	1817	1734	1840	2013	1979	1816	1939	2015	2012	2014	1978	1848	1979	1606	2001	2015	1860	2017	1780	2014	1907	1947	1873	1873	1775	1776	1914	2030	1737	2015	1844	1914	2008	980	1998	1998	2039	1888	2017	1007	1856	2018	1889	1995	2012	2032
GCF_003007455.1	2	AB27	2048	2049	1856	2073	2113	2095	2010	2101	2116	2112	2115	2094	2111	2095	2107	2120	2115	2006	2119	2044	2114	2057	2129	2051	2051	2031	2032	2100	2124	2023	2136	2107	2097	2092	2079	2098	2107	2150	1843	2129	2033	2039	2126	1845	2091	2112	2138
GCF_003007655.1	2	AB1	2039	2042	1851	2062	2103	2085	2000	2088	2106	2102	2105	2084	2102	2085	2098	2110	2105	1995	2110	2035	2104	2045	2120	2041	2041	2022	2023	2088	2115	2014	2126	2098	2085	2082	2071	2089	2098	2141	1836	2120	2025	2029	2117	1838	2078	2103	2127
GCF_003039075.1	388	ACM-14	1958	1964	1817	1972	2039	2019	1972	2030	2044	2042	2043	2018	2026	2019	2044	2060	2043	1951	2031	1979	2042	1990	2052	1965	1965	1986	1987	2028	2068	1978	181	2022	2026	2025	1994	2010	2036	2068	1941	1470	1954	1866	2057	1942	1994	2037	2051
GCF_003052285.1	2	6009-2	2009	2028	1832	2039	2080	2060	1985	2062	2083	2079	2082	2060	2074	2060	2064	2082	2082	1972	2090	2007	2081	2026	2094	2019	2018	2003	2004	2059	2092	1999	2107	2070	2056	2056	2042	2062	2069	2114	1964	2098	1997	2002	2091	1965	2058	2074	2099
GCF_003183965.1	2	GML-KP7-Col_R_AB-TR	2048	2052	1859	2072	2113	2095	2010	2098	2115	2111	2114	2094	2111	2095	2107	2118	2114	2006	2119	2043	2113	2054	2127	2050	2050	2033	2034	2097	2125	2024	2133	2107	2094	2092	2080	2098	2108	2148	1842	2127	2034	2040	2125	1844	2088	2113	2136
GCF_003184015.1	164	GML-KP48-AB-TR	1968	1985	1824	1974	2050	2029	1950	2021	2054	2050	2053	2028	1997	2029	2035	2067	2053	1939	2035	1956	2052	1986	2065	1979	1979	1960	1961	2014	2072	1948	1492	1994	2011	2017	1987	2022	2024	2085	1951	327	1951	1965	2075	1952	2022	2031	2062
GCF_003352525.1	2	KSPU17	2024	2019	1834	2053	2101	2078	1973	2082	2099	2095	2098	2077	2095	2078	2083	2095	2098	1982	2100	2009	2097	2042	2112	2026	2026	1994	1994	2079	2103	1987	2123	2091	2077	2080	2059	2079	2086	2127	1966	2114	2018	2028	2107	1967	2080	2091	2117
GCF_003352615.1	2	MDRAB41	2036	2036	1847	2062	2103	2087	2003	2091	2108	2104	2107	2086	2101	2087	2095	2112	2107	1999	2108	2034	2106	2046	2121	2041	2041	2026	2027	2092	2119	2017	2127	2097	2089	2084	2070	2091	2098	2139	1837	2122	2022	2033	2116	1839	2083	2103	2127
GCF_003569625.1	138	OCU_Ac10	1913	1886	1762	1923	2018	2012	914	2014	2012	2008	2011	2013	2011	2013	2011	2022	2011	1894	2029	1325	2010	1948	1971	1928	1928	974	974	1977	2029	1000	2029	2006	1973	2002	1983	2005	1988	2050	1909	2016	1943	1893	2046	1910	1983	2018	2038
GCF_003583665.1	15	MC75	1965	1981	1813	1993	2056	2042	1957	2023	2030	2028	2029	2041	2048	2042	2039	2054	2030	1959	2050	1980	2029	2001	2052	1984	1984	1988	1989	2025	2060	1979	2064	2044	2019	2024	1997	2022	2042	2076	1939	2054	1955	1970	2065	1940	2019	2047	2060
GCF_003595815.1	25	MC51	1977	1928	1772	1994	2033	2039	1504	2011	2037	2033	2036	2039	2035	2039	2049	2061	2036	1919	2047	1722	2035	1989	2055	1957	1957	1530	1530	2017	2043	1596	2056	2030	2014	2020	2024	2027	2029	2072	1925	2043	1981	1964	2065	1926	2011	2039	2057
GCF_003595875.1	79	MC38	1990	1995	1811	2010	2043	2040	1965	2040	2056	2053	2055	2039	2042	2040	2037	2040	2056	1955	2050	1990	2055	2000	2059	2010	2010	1977	1978	2039	2047	1979	2070	2037	2033	2028	2010	2026	2058	2066	1946	2057	1971	1984	2062	1947	2037	2061	2067
GCF_003596165.1	267	MC47	1984	1973	1804	1984	2029	2041	1959	2005	2036	2033	2035	2040	2028	2041	2039	2034	2035	1938	2032	1959	2034	1971	2042	1976	1976	1978	1979	2011	2022	1978	2045	2024	2008	123	2003	2019	2005	2042	1931	2016	1963	1954	2050	1932	2008	2008	2032
GCF_003596215.1	79	MC17	1980	1985	1808	2000	2035	2031	1958	2034	2049	2045	2048	2030	2034	2031	2031	2033	2048	1946	2043	1983	2047	1991	2051	1999	1999	1972	1973	2033	2038	1972	2062	2029	2027	2020	2006	2018	2051	2061	1936	2049	1964	1976	2051	1937	2026	2054	2059
GCF_003697885.1	108	Acb1	1987	1986	1822	1990	2060	2069	1967	2037	2063	2060	2062	2068	2058	2069	2056	2072	2062	1948	2048	1978	2061	1999	2063	1989	1989	1985	1986	2044	2073	1989	2066	2054	2040	2046	2013	2041	2047	2098	1934	2065	1970	1974	136	1935	2045	2051	2074
GCF_003939565.1	2146	AB_353	2009	2002	1831	2029	2076	2090	1975	2064	2073	2069	2072	2091	2073	2091	2077	2082	2072	1969	2079	1989	2071	2011	2084	2004	2004	2000	2001	2056	2101	2002	2084	2068	2051	2044	2040	2055	2076	25	1962	2089	1998	2003	2103	1963	2060	2081	2098
GCF_003948345.1	416	TG15443	1980	1971	1804	1993	2041	2045	1943	2026	2045	2042	2044	2044	2036	2045	2025	2052	2044	1948	2042	1959	2043	1998	2044	1989	1989	1954	1955	2028	2042	1960	2076	2031	2024	2037	2004	2030	2050	2067	1937	2068	1963	1975	2074	1938	2017	2051	2068
GCF_003948675.1	241	TG15434	1984	1990	1818	1991	2053	2020	1956	2027	2049	2045	2048	2019	2003	2020	2044	2057	2048	1939	2034	1970	2047	1995	2060	1989	1989	1968	1969	2023	2066	1961	1451	1999	2019	2013	2009	2013	2021	2079	1949	168	1975	1978	2067	1950	2014	2024	2058
GCF_003948905.1	32	TG41882	1984	1994	1802	1996	2043	2016	1951	2021	2027	2024	2026	2015	2033	2016	2029	2058	2026	1955	2040	1971	2025	1987	2030	1980	1981	1973	1974	2012	2055	1967	2047	2029	2010	2025	1995	2022	2038	2069	805	2049	1959	1969	2061	804	2008	2040	2054
GCF_003948985.1	108	TG28339	1985	1986	1828	1993	2059	2069	1971	2037	2066	2063	2065	2068	2056	2069	2059	2073	2065	1948	2047	1982	2064	2001	2062	1988	1988	1988	1989	2044	2074	1992	2071	2052	2041	2046	2012	2041	2051	2098	1933	2069	1971	1976	44	1934	2044	2054	2075
GCF_003949125.1	203	TG31306	1142	1244	1723	1259	2009	2006	1882	1428	2009	2006	2008	2005	1994	2005	1998	2012	2008	1666	2013	1560	2007	1274	1837	571	572	1933	1933	1180	2026	1789	2024	1991	1183	2008	1962	1989	1986	2036	1707	2013	1935	1450	2014	1708	1995	2001	2032
GCF_003994455.1	1303	AB18PR065	1961	1976	1818	1955	2018	1977	1973	1999	2034	2030	2033	1977	1868	1977	282	2032	2033	1919	2038	1965	2032	1960	2023	1957	1957	1971	1972	1991	2045	1993	2032	1865	1990	2017	1340	2004	2007	2050	1937	2024	1326	1922	2043	1938	1991	2006	2038
GCF_004136905.1	2	14A771	2033	2035	1843	2058	2101	2080	2000	2082	2100	2096	2099	2079	2098	2080	2093	2104	2099	1991	2107	2032	2098	2039	2114	2032	2032	2021	2022	2080	2110	2017	2120	2094	2077	2082	2061	2081	2089	2139	1843	2118	2016	2025	2112	1845	2077	2094	2122
GCF_004152685.1	241	C3T1-2	1992	1996	1820	1997	2060	2029	1963	2035	2054	2050	2053	2028	2006	2029	2052	2064	2053	1947	2038	1974	2052	2000	2067	1996	1996	1974	1975	2030	2073	1966	1451	2002	2026	2020	2015	2020	2029	2090	1957	58	1979	1985	2076	1958	2023	2032	2064
GCF_004153595.1	25	IHIT38008	1994	1930	1768	1998	2051	2054	1467	2034	2056	2053	2055	2053	2059	2054	2064	2075	2056	1932	2055	1700	2055	2000	2070	1978	1978	1487	1487	2034	2065	1552	2079	2054	2029	2033	2038	2039	2046	2086	1934	2074	1996	1982	2083	1935	2021	2056	2080
GCF_004282835.1	78	AB4332	1990	1992	1835	2003	2057	2048	1976	2047	2049	2046	2048	2047	2050	2048	2062	2073	2048	1969	2056	1987	2047	1993	2057	1997	1997	2001	2002	2031	2082	1997	2065	2045	2029	2054	2024	2027	2058	2083	1946	2067	1973	1979	2099	1947	2036	2062	2074
GCF_004564095.1	345	LEV1449/17Ec	1702	1720	1772	1689	2017	1999	1920	270	2025	2022	2025	1999	2008	1999	2010	2031	2024	1754	2017	1860	2024	1887	1993	1472	1470	1910	1912	612	2030	1830	2037	2003	636	2001	1976	1991	2005	2051	1901	2027	1932	1759	2028	1902	1998	2015	2031
GCF_004564115.1	345	39741	1690	1706	1767	1677	2003	1984	1908	259	2010	2007	2010	1983	1995	1984	1996	2020	2009	1740	1999	1847	2009	1875	1975	1463	1461	1897	1899	602	2015	1819	2023	1990	624	1985	1962	1977	1990	2034	1891	2013	1922	1752	2016	1892	1986	2000	2018
GCF_004768705.1	85	ACN21	1964	1966	1792	1957	1999	2017	1937	1999	2004	2001	2003	2016	2008	2017	2006	2016	2003	1910	2026	1935	2002	1946	1971	1954	1954	1961	1962	1993	2019	1962	2027	2003	1990	1996	1968	2001	2004	2020	1865	2020	1936	1932	2035	1866	1966	2008	2019
GCF_004790725.1	164	NUBRI-A	1975	1994	1827	1987	2055	2033	1953	2032	2056	2052	2055	2032	2000	2033	2039	2073	2055	1948	2038	1959	2054	1996	2071	1982	1982	1963	1964	2026	2075	1948	1487	1997	2022	2021	1992	2025	2031	2092	1958	262	1956	1977	2079	1959	2020	2036	2068
GCF_005298065.1	388	LWSS- 03-02-11A	1957	1968	1816	1971	2036	2019	1970	2027	2041	2038	2040	2019	2024	2019	2041	2058	2040	1949	2030	1977	2039	1987	2051	1963	1963	1984	1985	2026	2067	1978	178	2020	2023	2021	1991	2007	2033	2067	1940	1466	1949	1872	2055	1941	1989	2034	2049
GCF_006367395.1	213	AB-HZ-B75	1903	1753	1728	1859	2009	1999	1219	1965	2012	2008	2011	1997	1990	1998	1974	2015	2011	1876	2012	1517	2010	1930	1957	1902	1901	1232	1233	1945	2039	1359	2039	1987	1938	1996	1935	1989	1988	2029	1872	2027	1900	1877	2035	1873	1985	2011	2015
GCF_006369835.1	2	RCS4	2034	2039	1851	2054	2100	2081	2002	2091	2100	2096	2099	2080	2098	2081	2099	2109	2099	1987	2105	2037	2098	2029	2119	2028	2028	2024	2025	2013	2113	2019	2124	2094	2009	2078	2068	2084	2095	2137	1823	2120	2022	2018	2117	1825	2082	2100	2127
GCF_006491885.1	32	MRSN30909	1984	1992	1800	1996	2043	2015	1951	2022	2028	2026	2027	2014	2034	2015	2029	2058	2027	1955	2041	1970	2026	1986	2029	1981	1982	1972	1973	2011	2054	1967	2047	2030	2009	2024	1995	2022	2038	2069	808	2050	1960	1967	2061	807	2010	2040	2055
GCF_006492175.1	32	MRSN7251	1979	1974	1796	1961	2006	1997	1947	1988	2005	2003	2004	1997	2013	1998	2007	2023	2005	1917	2015	1942	2004	1956	1993	1943	1944	1966	1967	1980	2019	1959	2011	2009	1978	2002	1970	2002	2004	2033	816	2013	1943	1932	2024	815	1971	2006	2019
GCF_006492295.1	203	MRSN7153	1114	1262	1633	1202	1953	1965	1880	1607	1967	1964	1966	1964	1964	1965	1964	1946	1966	1684	1975	1577	1965	1210	1844	1290	1291	1910	1911	1415	1980	1749	1967	1960	1415	1963	1921	1949	1949	1977	1861	1961	1889	1558	1977	1861	1945	1950	1976
GCF_006492475.1	388	MRSN32875	1993	1993	1817	2006	2048	2028	1972	2040	2052	2050	2051	2027	2032	2028	2048	2065	2051	1950	2038	1988	2050	1993	2059	1996	1995	1987	1988	2034	2079	1979	45	2028	2031	2037	2001	2019	2037	2077	1947	1447	1958	1978	2066	1948	1997	2039	2061
GCF_006492775.1	32	MRSN31947	1993	1999	1807	2011	2050	2029	1966	2034	2043	2041	2042	2029	2047	2029	2040	2071	2042	1961	2054	1982	2041	2000	2038	1999	2000	1985	1986	2021	2070	1981	2066	2043	2018	2038	2006	2033	2052	2079	837	2060	1967	1975	2075	835	2022	2053	2067
GCF_006492785.1	32	MRSN3692	1996	2003	1811	2007	2062	2032	1967	2033	2039	2037	2038	2031	2045	2032	2042	2069	2039	1960	2049	1982	2038	1995	2041	1985	1986	1987	1988	2021	2073	1984	2059	2041	2018	2032	2002	2030	2031	2085	958	2060	1966	1974	2075	957	2025	2036	2071
GCF_006493035.1	32	MRSN31942	1963	1979	1790	1960	2024	2001	1945	2008	2010	2007	2009	2000	2018	2001	2011	2041	2009	1938	2024	1966	2008	1959	2011	1961	1962	1963	1964	1999	2038	1964	2027	2014	1995	2004	1980	2007	2022	2049	829	2029	1942	1942	2041	828	1994	2024	2040
GCF_006493955.1	240	MRSN29999	1934	1924	1805	1946	2031	2008	1939	1811	2000	1996	1999	2007	2013	2008	2015	503	1999	1937	2012	1950	1998	1955	2005	1969	1968	1959	1960	2011	2040	1922	2032	2011	2009	1999	1975	2004	2032	2039	1914	2018	1938	1947	2033	1915	1993	2032	2030
GCF_006494265.1	108	MRSN1196	1978	1979	1822	1988	2055	2062	1962	2029	2058	2055	2057	2061	2047	2062	2053	2065	2057	1939	2042	1973	2056	1992	2056	1981	1981	1981	1982	2039	2066	1984	2064	2043	2035	2038	2009	2036	2045	2092	1928	2047	1966	1969	80	1929	2036	2048	2069
GCF_006494305.1	267	MRSN1183	1982	1972	1800	1982	2027	2039	1957	2003	2033	2030	2032	2038	2026	2039	2035	2032	2032	1935	2030	1957	2031	1970	2040	1974	1974	1976	1977	2010	2020	1976	2041	2022	2007	101	1999	2016	2003	2039	1931	2014	1959	1951	2047	1932	2005	2006	2028
GCF_006494575.1	106	MRSN15093	1828	1800	1735	1824	1999	1963	1819	1924	1997	1994	1996	1962	1839	1963	1588	1987	1997	1850	2000	1767	1996	1892	1929	1859	1859	1780	1781	1899	2018	1741	2001	1835	1899	1996	959	1985	1983	2023	1889	2003	987	1838	2004	1890	1977	1997	2018
GCF_008581385.1	213	TUM16624	1896	1878	1734	1913	2015	2014	1278	2010	2013	2009	2012	2014	2008	2015	2007	2024	2012	1879	2022	1556	2011	1940	1970	1929	1928	1287	1287	1973	2042	1313	2030	2004	1967	2008	1976	2014	1995	2044	1894	2018	1934	1885	2042	1895	1994	2021	2029
GCF_008581605.1	237	TUM16643	1929	1876	1763	1939	2021	2010	601	1976	2014	2010	2013	2011	2008	2011	2005	2024	2013	1898	2023	1094	2012	1967	2029	1929	1929	806	806	1994	2032	819	2025	2004	1992	1995	1982	1997	1963	2037	1898	2014	1943	1861	2029	1899	1982	2012	2038
GCF_008802935.1	203	CAM180-1	1018	1119	1657	1147	1963	1964	1832	1428	1964	1960	1963	1962	1945	1963	1955	1940	1963	1650	1965	1569	1962	1309	1803	683	684	1887	1887	1191	1986	1657	1980	1942	1196	1960	1919	1941	1944	1989	1765	1967	1900	1518	1972	1766	1954	1958	1988
GCF_009445385.1	78	830	1985	1993	1834	2006	2059	2049	1974	2050	2048	2046	2047	2048	2048	2049	2061	2071	2048	1967	2058	1985	2047	1996	2054	1995	1995	1998	1999	2032	2081	1995	2062	2043	2030	2055	2026	2029	2059	2083	1944	2068	1976	1978	2100	1945	2035	2063	2072
GCF_009445395.1	78	3365	1991	1995	1836	2006	2060	2051	1976	2050	2052	2050	2051	2050	2050	2051	2062	2076	2052	1969	2057	1988	2051	1996	2058	1998	1998	2000	2001	2033	2082	1999	2065	2045	2031	2054	2026	2029	2059	2085	1947	2068	1977	1983	2101	1948	2034	2063	2074
GCF_009645685.1	25	AMA31	1994	1926	1769	2001	2047	2050	1494	2034	2054	2051	2053	2049	2053	2050	2063	2073	2054	1932	2056	1718	2053	1998	2068	1973	1973	1512	1512	2034	2064	1575	2074	2048	2029	2032	2035	2040	2045	2082	1939	2069	1992	1980	2081	1940	2019	2055	2075
GCF_009736145.1	10	ABAY14008	1983	1999	1817	2005	2060	2046	1962	2047	2052	2049	2051	2045	2049	2046	2052	2062	2051	1968	2059	1982	2050	2018	2057	2007	2007	1984	1985	2038	2066	1985	2068	2044	2033	2040	2022	2047	2045	2082	1951	2070	1985	1986	2083	1952	2031	2045	2065
GCF_009736405.1	2	ABAY13015	1993	2033	1839	2048	2099	2080	1989	2076	2095	2091	2094	2080	2090	2081	2087	2098	2094	1984	2101	2022	2093	2043	2108	2029	2029	2011	2012	2084	2108	2000	2115	2086	2080	2072	2056	2077	2089	2131	1838	2109	2015	2026	2112	1840	2072	2094	2115
GCF_009736485.1	2	ABAY13010	2035	2044	1856	2063	2107	2088	2002	2088	2107	2103	2106	2087	2102	2088	2098	2110	2106	1999	2111	2035	2105	2048	2124	2039	2039	2025	2026	2090	2119	2016	2125	2098	2087	2087	2071	2090	2098	2141	1840	2122	2025	2031	2118	1842	2083	2104	2127
GCF_009736935.1	2	ABAY11001	1982	2017	1832	2031	2088	2068	1977	2069	2085	2081	2084	2067	2077	2068	2078	2094	2084	1974	2091	2011	2083	2027	2100	2017	2017	2001	2002	2068	2097	1988	2112	2073	2065	2068	2054	2065	2077	2119	1825	2101	2006	2012	2094	1827	2062	2082	2106
GCF_009759905.1	2	SI_2017_69	2043	2047	1858	2067	2107	2092	2008	2094	2110	2106	2109	2091	2107	2092	2105	2115	2109	2002	2118	2040	2108	2051	2124	2047	2047	2029	2030	2096	2121	2022	2130	2103	2093	2089	2075	2095	2103	2147	1840	2125	2029	2036	2124	1842	2084	2108	2133
GCF_009760535.1	2	TR_2016_34	2047	2050	1858	2071	2113	2096	2009	2097	2115	2111	2114	2095	2111	2096	2108	2119	2114	2006	2119	2041	2113	2053	2128	2049	2049	2029	2030	2098	2123	2023	2133	2107	2095	2092	2080	2100	2107	2152	1843	2127	2035	2040	2129	1845	2088	2112	2137
GCF_010607705.1	106	AS012671	1839	1835	1741	1875	2047	2009	1832	1971	2026	2023	2025	2007	1886	2008	1718	2026	2026	1881	2021	1812	2025	1939	1970	1908	1908	1790	1791	1950	2064	1755	2040	1882	1950	2021	1138	2009	2028	2067	1895	2045	1160	1878	2047	1896	2021	2041	2055
GCF_013377175.1	108	A1429	1967	1958	1809	1974	2037	2045	1952	2022	2043	2040	2042	2044	2034	2045	2036	2051	2042	1927	2028	1962	2041	1982	2044	1971	1971	1971	1972	2028	2051	1974	2051	2030	2024	2026	1993	2022	2034	2078	1916	2035	1950	1956	113	1917	2020	2037	2056
GCF_013787185.1	203	36-1512	1168	1252	1640	1266	1996	1992	1877	1660	1995	1992	1994	1992	1989	1992	1993	1982	1994	1712	1998	1581	1993	1272	1910	1272	1273	1916	1917	1468	2014	1743	2000	1985	1466	1983	1936	1966	1980	2022	1819	1995	1904	1580	2006	1819	1974	1990	2012
GCF_014159355.1	213	WP4-W18-ESBL-11	1891	1868	1729	1909	2013	2010	1344	2008	2006	2002	2005	2009	2005	2010	2000	2020	2005	1876	2018	1581	2004	1945	1968	1927	1926	1320	1320	1976	2040	1351	2033	2001	1968	2008	1976	2006	1993	2039	1897	2016	1934	1889	2044	1898	1993	2020	2024
GCF_014322245.1	138	DETAB-P2	1949	1809	1767	1932	2032	2015	472	1985	2024	2020	2023	2014	2015	2014	2016	2030	2023	1900	2032	989	2022	1978	2032	1925	1925	507	507	2009	2027	616	2040	2010	2006	2007	1994	1998	1966	2045	1884	2018	1954	1890	2042	1885	1992	2015	2038
GCF_014559915.1	106	173762	1872	1890	1789	1886	2027	1983	1940	1963	2031	2027	2030	1982	1812	1983	1461	2023	2030	1909	2032	1899	2029	1927	2008	1909	1909	1918	1919	1969	2031	1900	2024	1809	1968	2025	530	1998	2021	2056	1907	2027	577	1920	2015	1908	2006	2030	2045
GCF_014560175.1	763	171938	1472	1551	1769	1482	2038	2019	1952	659	2046	2043	2046	2018	2031	2019	2023	2051	2045	1684	2043	1900	2045	1729	1887	1280	1279	1977	1978	361	2052	1854	2054	2026	386	2021	1982	2015	2027	2069	1833	2045	1948	1563	2060	1834	2016	2033	2056
GCF_015265765.1	164	A5	1970	1986	1825	1976	2053	2029	1954	2023	2055	2051	2054	2028	1999	2029	2037	2068	2054	1939	2037	1960	2053	1987	2065	1980	1980	1963	1964	2015	2075	1949	1501	1996	2011	2019	1989	2023	2025	2087	1954	338	1953	1966	2077	1955	2023	2032	2063
GCF_015536865.1	1448	545_16	1989	1936	1766	1998	2043	2043	1498	2027	2051	2047	2050	2042	2047	2043	2056	2070	2050	1925	2053	1723	2049	1994	2068	1968	1968	1514	1514	2027	2062	1579	2071	2042	2023	2028	2030	2034	2042	2078	1933	2066	1986	1976	2074	1934	2017	2051	2071
GCF_016056095.1	25	CCBH26454	1982	1924	1764	1985	2033	2036	1511	2023	2040	2037	2039	2035	2042	2036	2053	2063	2040	1924	2042	1718	2039	1994	2054	1967	1967	1528	1528	2028	2059	1601	2068	2037	2023	2016	2028	2022	2033	2071	1925	2061	1984	1975	2072	1926	2009	2036	2064
GCF_016506625.1	164	ACIN00199	1975	1992	1827	1986	2054	2032	1954	2028	2057	2053	2056	2031	2000	2032	2038	2073	2056	1948	2038	1960	2055	1994	2071	1982	1982	1963	1964	2025	2074	1948	1482	1997	2021	2019	1992	2025	2030	2091	1957	259	1956	1974	2078	1958	2019	2035	2066
GCF_016506825.1	32	ACIN00173	1976	1984	1793	1987	2035	2007	1947	2014	2021	2018	2020	2006	2026	2007	2024	2050	2020	1947	2033	1963	2019	1978	2022	1968	1969	1966	1967	2005	2046	1966	2036	2022	2000	2018	1988	2014	2029	2061	819	2041	1952	1957	2052	818	2001	2032	2048
GCF_016506895.1	348	ACIN00170	1982	1984	1803	1982	2050	720	1971	2017	2059	2055	2058	723	2027	722	2009	2053	2058	1946	2043	1979	2057	1992	2032	1990	1991	1984	1985	2016	2053	1987	2055	2023	2013	2044	1965	2030	2032	2101	1929	2055	1924	1956	2075	1930	2025	2036	2056
GCF_016508565.1	348	ACIN00161	1982	1985	1804	1983	2050	709	1973	2016	2060	2057	2059	712	2027	711	2010	2054	2060	1947	2045	1979	2059	1992	2031	1990	1991	1986	1987	2015	2053	1989	2054	2023	2012	2043	1965	2030	2031	2103	1929	2055	1926	1956	2077	1930	2025	2035	2055
GCF_016635075.1	388	3159	2001	2002	1825	2013	2054	2035	1978	2047	2058	2055	2057	2034	2038	2035	2055	2071	2057	1959	2046	1994	2056	2002	2066	2006	2005	1995	1996	2042	2086	1987	19	2034	2039	2042	2007	2026	2044	2083	1954	1457	1964	1985	2074	1955	2004	2046	2067
GCF_017168905.1	164	KAB14	1963	1979	1820	1970	2045	2022	1946	2015	2048	2044	2047	2021	1992	2022	2029	2060	2047	1934	2028	1955	2046	1980	2058	1974	1974	1954	1955	2007	2065	1941	1493	1989	2003	2011	1982	2016	2016	2079	1946	344	1946	1959	2070	1947	2014	2023	2055
GCF_017349235.1	164	AC15190	1966	1982	1821	1972	2049	2025	1951	2021	2052	2048	2051	2024	1994	2025	2032	2066	2051	1935	2035	1955	2050	1983	2063	1977	1977	1959	1960	2013	2074	1945	1496	1991	2009	2016	1985	2020	2022	2082	1950	332	1948	1964	2073	1951	2019	2029	2061
GCF_018106075.1	164	CRE85	1965	1981	1819	1971	2048	2024	1949	2020	2051	2047	2050	2023	1993	2024	2031	2064	2050	1934	2034	1954	2049	1982	2062	1976	1976	1958	1959	2012	2072	1944	1497	1990	2008	2015	1983	2019	2021	2081	1949	331	1947	1963	2072	1950	2018	2028	2059
GCF_018156055.1	109	A375	1731	1750	1802	1746	2052	2022	1961	744	2054	2051	2054	2022	2034	2022	2036	2069	2053	1779	2047	1907	2053	1917	2032	1549	1547	1980	1981	749	2060	1876	2054	2029	773	2030	1999	2030	2039	2082	1935	2043	1954	1830	2060	1936	2028	2043	2063
GCF_018441385.1	25	Survcare223	1989	1924	1761	1993	2038	2040	1496	2020	2045	2041	2044	2039	2048	2040	2060	2066	2044	1930	2051	1721	2043	1993	2060	1965	1965	1517	1517	2025	2060	1579	2062	2043	2020	2026	2032	2036	2041	2076	1934	2064	1987	1973	2071	1935	2012	2050	2068
GCF_018446675.1	164	Survcare255	1968	1983	1823	1975	2044	2020	1952	2021	2047	2043	2046	2019	1990	2020	2026	2061	2046	1932	2030	1953	2045	1978	2056	1976	1976	1956	1957	2005	2066	1947	1495	1987	2001	2012	1980	2017	2016	2080	1948	330	1948	1965	2070	1949	2013	2023	2056
GCF_018808925.1	25	D4	2000	1928	1776	1991	2050	2052	1465	2030	2054	2051	2053	2051	2056	2052	2064	2073	2054	1938	2052	1699	2053	2002	2068	1978	1978	1492	1492	2032	2074	1557	2076	2051	2027	2032	2036	2038	2041	2084	1942	2072	1994	1979	2080	1943	2019	2051	2082
GCF_018883565.1	624	VRL-M19	1990	2002	1814	2015	2072	2071	1953	2051	2065	2061	2064	2070	2064	2071	2061	2065	2064	1969	2072	1986	2063	2013	2074	2007	2006	1977	1977	2043	2099	1983	2086	2060	2038	2046	2029	2046	2042	2092	1956	2070	1981	1986	2082	1957	2048	2044	2069
GCF_020132105.1	85	Cl300	1977	1979	1803	1983	2026	2036	1952	2027	2022	2019	2021	2035	2024	2036	2027	2042	2021	1931	2045	1963	2020	1975	1998	1980	1980	1976	1977	2020	2047	1976	2056	2019	2016	2014	1991	2018	2033	2046	1876	2048	1953	1959	2063	1877	1995	2036	2045
GCF_020982745.1	109	OG25	1551	1689	1784	1524	2039	2003	1955	638	2048	2045	2048	2002	2026	2003	2015	2050	2047	1762	2037	1898	2047	1812	1898	1468	1467	1969	1970	396	2048	1862	2048	2022	422	2025	1984	2009	2024	2062	1906	2037	1943	1646	2056	1907	2007	2029	2050
GCF_022237675.1	108	17032	1992	1993	1831	2000	2066	2073	1977	2042	2073	2070	2072	2072	2062	2073	2064	2078	2072	1954	2053	1987	2071	2006	2069	1995	1995	1994	1995	2051	2081	1998	2075	2058	2047	2050	2018	2048	2057	2104	1940	2073	1976	1984	35	1941	2048	2060	2082
GCF_022238805.1	109	19119	1728	1749	1800	1713	2045	2010	1959	678	2047	2044	2047	2009	2031	2010	2023	2062	2046	1781	2033	1905	2046	1910	2026	1501	1499	1973	1974	672	2053	1873	2049	2026	695	2023	1988	2015	2026	2067	1923	2037	1945	1794	2059	1924	2015	2030	2055
GCF_022342125.1	106	7843	1822	1858	1746	1869	2031	1989	1800	1959	2014	2010	2013	1987	1873	1988	1702	2017	2013	1889	2010	1790	2012	1913	1961	1913	1913	1773	1774	1947	2059	1734	2025	1869	1947	2011	1116	2002	2005	2060	1892	2032	1134	1840	2029	1893	2004	2033	2038
GCF_022369275.1	866	M164-3	1977	1983	1808	2004	2053	2024	1952	2030	2042	2040	2041	2023	2033	2024	2037	2061	2042	1937	2034	1973	2041	2004	2054	1985	1984	1977	1978	2012	2072	1983	2059	2029	2011	2003	2005	2024	2048	2070	1923	2050	1966	1979	2062	1924	2029	2051	2056
GCF_022459095.1	85	AB177-VUB	1957	1961	1792	1963	2010	2018	1935	2012	2005	2002	2004	2017	2008	2018	2010	2026	2004	1917	2027	1946	2003	1955	1981	1961	1961	1957	1958	2005	2027	1957	2038	2003	2000	1995	1973	2001	2014	2029	1861	2032	1934	1940	2043	1862	1979	2017	2025
GCF_022468985.2	85	AB186-VUB	1977	1980	1808	1985	2035	2037	1960	2031	2030	2027	2029	2036	2022	2037	2029	2045	2029	1935	2043	1968	2028	1980	2004	1985	1985	1984	1985	2020	2052	1984	2061	2017	2016	2014	1996	2022	2039	2045	1879	2054	1958	1957	2059	1880	1996	2042	2051
GCF_022937705.1	351	A158	2009	2020	1823	2009	2062	2044	1995	2040	2079	2075	2078	2044	2065	2044	2073	2065	2078	1952	383	2002	2077	2006	2066	1996	1996	2012	2013	2044	2073	2016	2059	2061	2040	2050	2030	2021	2063	2094	1962	2057	1989	1986	2068	1964	2040	2067	2083
GCF_023001285.1	164	TR053	1967	1982	1822	1974	2045	2020	1950	2020	2046	2042	2045	2019	1990	2020	2025	2060	2045	1931	2030	1952	2044	1977	2055	1976	1976	1955	1956	2005	2066	1946	1490	1987	2001	2012	1979	2016	2015	2079	1947	326	1947	1965	2069	1948	2012	2022	2056
GCF_023001865.1	164	ST035	1968	1984	1824	1974	2051	2027	1952	2022	2055	2051	2054	2026	1997	2027	2035	2067	2054	1937	2035	1958	2053	1985	2064	1979	1979	1962	1963	2013	2074	1947	1497	1994	2009	2019	1987	2023	2025	2087	1953	330	1951	1965	2077	1954	2022	2032	2063
GCF_023002085.1	164	SK069	1967	1983	1821	1973	2048	2024	1949	2021	2051	2047	2050	2023	1994	2024	2033	2064	2050	1936	2034	1955	2049	1984	2063	1977	1977	1958	1959	2013	2073	1944	1498	1991	2009	2017	1986	2020	2021	2081	1949	337	1949	1965	2073	1950	2018	2028	2060
GCF_023002305.1	164	SK054	1962	1979	1821	1970	2039	2015	1944	2017	2041	2038	2040	2014	1987	2015	2023	2055	2040	1927	2025	1947	2039	1972	2049	1969	1969	1949	1950	2000	2059	1940	1489	1984	1996	2007	1976	2010	2010	2073	1945	332	1944	1960	2063	1946	2007	2017	2050
GCF_023002445.1	164	SK042	1961	1976	1817	1968	2042	2019	1943	2010	2044	2040	2043	2018	1989	2019	2025	2057	2043	1927	2026	1947	2042	1975	2053	1967	1967	1952	1953	2003	2063	1939	1490	1986	1999	2010	1983	2014	2014	2076	1944	322	1946	1956	2066	1945	2011	2021	2052
GCF_023002905.1	1479	SK001	1943	1966	1818	1950	2025	2001	1933	2000	2031	2027	2030	2001	1971	2001	2011	2041	2030	1922	2013	1940	2029	1960	2040	1958	1958	1945	1946	1991	2050	1933	1479	1968	1988	1992	1966	1996	1997	2062	1929	326	1929	1943	2049	1930	1997	2004	2035
GCF_023004325.1	267	PT038	1984	1973	1804	1987	2032	2041	1961	2008	2036	2033	2035	2040	2031	2041	2038	2035	2035	1939	2034	1961	2034	1975	2046	1979	1979	1978	1979	2015	2023	1980	2044	2027	2012	62	2004	2018	2010	2042	1932	2017	1961	1954	2049	1933	2008	2012	2036
GCF_023004345.1	164	PT039	1967	1981	1821	1970	2042	2021	1947	2018	2045	2042	2044	2020	1987	2021	2026	2060	2045	1933	2030	1953	2044	1978	2054	1974	1974	1954	1955	2005	2064	1945	1489	1984	2001	2010	1980	2017	2017	2077	1945	323	1947	1961	2069	1946	2012	2024	2055
GCF_023004605.1	1479	PT012	1967	1984	1823	1973	2049	2026	1952	2021	2053	2049	2052	2025	1996	2026	2033	2066	2052	1937	2033	1957	2051	1985	2063	1979	1979	1960	1961	2013	2071	1947	1499	1993	2009	2016	1986	2020	2022	2084	1952	331	1949	1964	2075	1953	2020	2029	2060
GCF_023004665.1	164	PT009	1966	1982	1821	1972	2049	2025	1950	2018	2053	2050	2052	2024	1997	2025	2031	2064	2053	1934	2032	1955	2052	1984	2061	1978	1978	1959	1960	2011	2072	1945	1496	1994	2007	2016	1983	2019	2022	2084	1949	329	1948	1962	2075	1950	2019	2029	2058
GCF_023004905.1	1479	PSU133	1963	1970	1817	1950	2025	2015	1948	1997	2040	2036	2039	2014	1985	2015	2021	2042	2039	1913	2020	1933	2038	1961	2039	1956	1956	1956	1957	1989	2046	1943	1483	1982	1985	2005	1974	2007	1998	2061	1947	331	1944	1938	2053	1948	1995	2005	2035
GCF_023004935.1	164	PSU131	1958	1974	1816	1964	2037	2019	1942	2011	2046	2043	2045	2018	1983	2019	2020	2053	2046	1928	2019	1949	2045	1973	2051	1972	1972	1951	1952	2002	2058	1937	1490	1980	1998	2006	1972	2010	2011	2072	1942	333	1938	1955	2065	1943	2009	2018	2047
GCF_023005285.1	740	PSU104	1624	1698	1776	1793	2045	2011	1947	804	2036	2033	2035	2010	2029	2011	2016	2054	2035	1774	2030	1870	2034	1878	1984	1452	1450	1971	1972	789	2046	1860	2047	2024	810	2024	1991	2023	2024	2064	1895	2034	1950	1834	2043	1896	2016	2025	2055
GCF_023005445.1	164	PSU088	1963	1979	1820	1969	2042	2020	1947	2015	2047	2044	2046	2019	1987	2020	2025	2059	2047	1930	2025	1953	2046	1978	2056	1974	1974	1956	1957	2006	2064	1942	1491	1984	2002	2011	1977	2014	2016	2078	1947	325	1943	1961	2071	1948	2014	2023	2053
GCF_023499155.1	1014	CF234	1997	1990	1821	1996	2065	2064	1979	2030	2078	2075	2077	2063	2065	2064	2061	2063	2077	1948	2070	1974	2076	1992	2054	1991	1991	2007	2008	2031	2068	2005	2053	2061	2030	2056	2020	2043	2048	2088	1959	2044	1982	1970	2079	1960	2039	2052	2068
GCF_023572255.1	584	CCBH29255	1965	1983	1797	1982	2027	1995	1944	2011	2033	2030	2032	1994	2022	1995	2018	2060	2032	1933	2027	1945	2031	1970	2026	1968	1968	1966	1968	2005	2028	1959	2036	2018	2001	1987	1990	2005	736	2067	1921	2011	1953	1972	2049	1922	2019	699	2030
GCF_024139015.1	109	UC20804	1724	1745	1794	1744	2048	2019	1955	739	2048	2046	2048	2019	2031	2019	2030	2065	2047	1774	2042	1903	2047	1913	2031	1543	1541	1974	1975	746	2054	1870	2052	2027	769	2025	1993	2025	2034	2081	1928	2039	1949	1823	2056	1929	2020	2038	2062
GCF_024151465.1	241	UC31121	1989	1995	1818	1996	2057	2027	1960	2034	2052	2048	2051	2026	2005	2027	2050	2062	2051	1951	2038	1973	2050	1999	2065	1994	1994	1971	1972	2028	2067	1963	1454	2001	2024	2020	2014	2020	2025	2085	1954	148	1978	1984	2072	1955	2018	2028	2064
GCF_024151665.1	109	UC24803	1703	1723	1774	1722	2024	1997	1931	738	2025	2022	2025	1997	2009	1997	2007	2039	2024	1754	2014	1877	2024	1886	2006	1523	1521	1950	1951	744	2031	1846	2026	2004	765	2002	1968	2002	2010	2056	1903	2014	1923	1801	2033	1904	1998	2013	2035
GCF_024151695.1	109	UC23844	1719	1738	1790	1739	2041	2011	1950	741	2041	2038	2041	2011	2024	2011	2024	2057	2040	1769	2034	1896	2040	1906	2024	1540	1538	1968	1969	748	2048	1864	2044	2019	771	2019	1986	2020	2028	2073	1922	2031	1941	1818	2048	1923	2014	2032	2054
GCF_024205265.1	164	XH1935	1965	1979	1820	1970	2046	2022	1948	2014	2049	2045	2048	2021	1992	2022	2029	2062	2048	1935	2030	1952	2047	1980	2058	1972	1972	1957	1958	2006	2067	1941	1493	1989	2002	2012	1982	2015	2018	2079	1946	330	1946	1960	2071	1947	2016	2024	2056
GCF_024296045.1	109	A22	1533	1657	1793	1618	2060	2025	1973	677	2065	2062	2064	2024	2048	2025	2037	2073	2064	1800	2058	1920	2063	1767	1844	1461	1461	1993	1994	334	2070	1880	2070	2043	360	2042	2009	2030	2046	2085	1900	2054	1964	1712	2082	1901	2032	2049	2075
GCF_024589145.1	203	13360	1056	1154	1703	1168	2023	2020	1890	1473	2019	2015	2018	2019	2004	2020	2012	2004	2018	1697	2025	1617	2017	1310	1867	696	697	1941	1941	1222	2045	1706	2038	2001	1226	2015	1976	1998	2002	2051	1803	2026	1950	1525	2031	1804	2011	2016	2045
GCF_024749465.1	85	OC068	1978	1979	1807	1984	2020	2033	1954	2029	2019	2016	2018	2032	2018	2033	2022	2035	2018	1929	2040	1961	2017	1968	1994	1980	1980	1975	1976	2017	2041	1976	2050	2013	2013	2005	1987	2015	2028	2042	1880	2044	1952	1960	2056	1881	1987	2031	2039
GCF_024749625.1	32	DB053	1973	1983	1797	1994	2038	2014	1948	2017	2017	2014	2016	2012	2021	2013	2021	2048	2016	1952	2038	1965	2015	1988	2021	1985	1986	1965	1966	2007	2059	1963	2042	2017	2004	2011	1982	2015	2030	2067	999	2044	1947	1958	2045	1000	2005	2031	2052
GCF_024749645.1	268	DB008	1883	1906	1789	1936	2034	2039	1934	2017	2040	2038	2039	2038	2045	2039	2041	2038	2040	1887	2038	1946	2039	1924	2039	1852	1851	1969	1970	1921	2054	1966	2042	2042	1917	2025	2011	2021	2023	2066	1884	2044	1972	1857	2048	1885	1994	2028	2053
GCF_025245685.1	267	IY-BUK-15	1963	1950	1784	1964	2007	2019	1938	1984	2012	2010	2011	2018	2006	2019	2014	2011	2012	1917	2010	1946	2011	1957	2020	1955	1955	1956	1957	1991	2000	1956	2020	2002	1988	59	1985	1993	1984	2018	1914	1994	1939	1932	2027	1915	1984	1986	2009
GCF_025456985.1	1828	192WW	1191	1180	1599	1408	1995	1982	1874	1775	1982	1979	1981	1982	1992	1982	1996	1988	1981	1613	1992	1439	1980	981	1876	1197	1197	1926	1927	1644	2009	1816	2002	1988	1640	1980	1943	1976	1983	2015	1704	1994	1920	1704	2000	1705	1989	1987	2017
GCF_029713725.1	158	MAB25	1987	1994	1826	2007	2061	2072	1984	2020	2054	2051	2053	2072	2057	2072	2050	2049	2054	1951	2054	1989	2053	2005	2067	2000	2000	1998	1999	2023	2068	1995	2072	2052	2019	2022	2028	2025	2066	2084	1942	2077	1985	1997	2081	1943	2044	2068	2083
GCF_030377345.1	25	38208	1993	1925	1770	2001	2045	2046	1495	2032	2051	2047	2050	2045	2051	2046	2061	2071	2050	1932	2055	1716	2049	1999	2066	1973	1973	1513	1513	2032	2061	1575	2071	2046	2027	2030	2033	2039	2043	2079	1939	2066	1990	1979	2078	1940	2018	2053	2072
GCF_030377475.1	25	51877	1991	1926	1767	1999	2043	2044	1492	2031	2051	2047	2050	2044	2049	2045	2058	2071	2050	1927	2052	1714	2049	1995	2065	1970	1970	1507	1507	2031	2058	1571	2071	2045	2025	2028	2032	2039	2044	2080	1935	2065	1990	1977	2077	1936	2017	2053	2071
GCF_030377745.1	25	27027	1994	1926	1770	2002	2048	2049	1491	2033	2055	2052	2054	2049	2054	2050	2063	2074	2054	1930	2057	1715	2053	2000	2071	1973	1973	1505	1505	2035	2064	1569	2075	2049	2029	2033	2036	2041	2048	2082	1939	2068	1995	1980	2082	1940	2019	2057	2076
GCF_900444815.1	241	NCTC7412	1958	1963	1788	1962	2024	1997	1929	1998	2020	2016	2019	1996	1970	1997	2019	2031	2019	1914	2006	1938	2018	1967	2033	1960	1960	1940	1941	1998	2034	1932	1404	1966	1994	1983	1983	1989	1994	2052	1924	88	1947	1952	2040	1925	1986	1997	2028
GCF_900494665.1	2	4300STDY7045691	2049	2052	1858	2071	2112	2093	2009	2097	2117	2113	2116	2092	2110	2093	2105	2121	2116	2006	2117	2043	2115	2054	2129	2051	2051	2030	2031	2097	2124	2024	2134	2106	2094	2091	2079	2097	2106	2149	1842	2127	2034	2041	2126	1844	2086	2111	2136
GCF_900494825.1	2	4300STDY7045701	2046	2049	1857	2069	2110	2092	2007	2095	2113	2109	2112	2091	2109	2092	2105	2117	2112	2004	2116	2041	2111	2052	2126	2048	2048	2030	2031	2096	2122	2022	2132	2105	2093	2091	2078	2096	2107	2147	1839	2126	2032	2038	2125	1841	2086	2112	2135
GCF_900494845.1	2	4300STDY7045703	2019	2045	1844	2051	2104	2084	1987	2092	2105	2101	2104	2083	2103	2084	2102	2107	2104	1985	2110	2022	2103	2033	2122	2028	2028	2011	2012	2035	2117	2003	2129	2099	2031	2084	2074	2085	2097	2142	1823	2122	2027	2020	2120	1825	2086	2102	2129
GCF_900494935.1	164	4300STDY7045706	1967	1983	1824	1973	2051	2026	1951	2021	2053	2049	2052	2025	1995	2026	2033	2066	2052	1937	2034	1956	2051	1984	2063	1978	1978	1961	1962	2012	2072	1947	1496	1992	2008	2017	1985	2021	2022	2085	1952	326	1950	1964	2075	1953	2020	2029	2061
GCF_900495225.1	823	4300STDY7045742	2036	2046	1848	2052	2106	2088	2008	2087	2105	2101	2104	2087	2102	2088	2094	2108	2104	1998	2108	2038	2103	2046	2122	2040	2040	2023	2024	2071	2117	2021	2124	2098	2068	2081	2064	2081	2094	2138	1937	2124	2018	2014	2124	1938	2080	2097	2123
GCF_900495235.1	1431	4300STDY7045743	1637	1691	1510	1646	1950	1947	1868	1805	1956	1953	1955	1946	1942	1947	1949	1959	1955	852	1949	1838	1954	1677	1771	1711	1711	1883	1884	1675	1972	1854	1970	1939	1673	1941	1925	1925	1957	1976	1784	1951	1892	1822	1966	1785	1945	1958	1965
GCF_900495345.1	866	4300STDY7045766	1978	1985	1810	2006	2055	2025	1951	2031	2042	2039	2041	2024	2035	2025	2037	2061	2041	1937	2035	1972	2040	2006	2055	1987	1986	1978	1979	2013	2075	1983	2059	2031	2012	2016	2007	2024	2049	2071	1925	2051	1968	1980	2062	1926	2029	2052	2057
GCF_900495405.1	203	4300STDY7045751	1165	1249	1630	1265	1987	1983	1868	1655	1984	1981	1983	1983	1981	1983	1986	1977	1983	1708	1991	1572	1982	1253	1904	1267	1268	1907	1908	1468	2006	1737	1994	1977	1466	1971	1929	1956	1974	2014	1817	1988	1898	1583	2001	1817	1965	1984	2005
GCF_900495485.1	2	4300STDY7045768	2037	2046	1849	2067	2109	2087	2003	2084	2108	2104	2107	2086	2103	2087	2095	2111	2107	1994	2110	2036	2106	2045	2117	2038	2038	2023	2024	2089	2117	2020	2130	2100	2086	2086	2069	2084	2101	2140	1895	2120	2022	2034	2123	1896	2082	2106	2125
GCF_900495555.1	2	4300STDY7045777	2051	2055	1861	2075	2118	2097	2011	2100	2119	2115	2118	2096	2113	2097	2106	2120	2118	2005	2121	2044	2117	2057	2133	2051	2051	2032	2033	2097	2124	2026	2142	2109	2094	2101	2082	2102	2109	2151	1966	2132	2035	2038	2132	1967	2097	2115	2138
GCF_900495565.1	10	4300STDY7045774	1980	1995	1817	1999	2052	2039	1958	2038	2042	2039	2041	2038	2046	2039	2047	2057	2041	1970	2052	1982	2040	2005	2052	1997	1997	1982	1983	2028	2058	1989	2059	2041	2024	2043	2019	2040	2038	2080	1942	2061	1984	1981	2074	1943	2029	2040	2057
GCF_900495635.1	32	4300STDY7045780	1978	1986	1794	1990	2035	2013	1951	2015	2022	2020	2021	2013	2028	2013	2025	2051	2022	1947	2036	1966	2021	1979	2025	1969	1970	1970	1971	2007	2051	1970	2039	2024	2003	2016	1987	2017	2031	2062	828	2040	1953	1959	2056	827	2001	2034	2053
GCF_900496435.1	164	4300STDY7045864	1967	1983	1823	1973	2050	2027	1953	2020	2054	2050	2053	2026	1997	2027	2035	2066	2053	1937	2035	1957	2052	1984	2064	1978	1978	1961	1962	2012	2073	1946	1496	1994	2008	2017	1987	2022	2024	2085	1953	325	1951	1964	2076	1954	2020	2032	2062
GCF_900496445.1	2	4300STDY7045862	2043	2047	1851	2073	2111	2089	2010	2096	2112	2108	2111	2088	2105	2089	2100	2111	2111	1998	2116	2041	2110	2049	2124	2044	2044	2027	2028	2091	2117	2022	2135	2101	2088	2089	2076	2091	2102	2144	1966	2128	2029	2035	2129	1967	2089	2108	2127
GCF_900496455.1	108	4300STDY7045861	1984	1985	1828	1990	2062	2069	1968	2040	2066	2063	2065	2068	2058	2069	2062	2076	2065	1946	2051	1980	2064	2002	2065	1991	1991	1986	1987	2047	2077	1990	2072	2054	2043	2047	2014	2041	2056	2101	1936	2072	1971	1975	73	1937	2046	2059	2078
GCF_900496495.1	164	4300STDY7045866	1967	1983	1822	1972	2049	2026	1951	2019	2053	2049	2052	2025	1995	2026	2033	2065	2052	1935	2034	1955	2051	1983	2062	1977	1977	1960	1961	2011	2071	1947	1494	1992	2007	2017	1986	2021	2021	2084	1951	318	1949	1963	2074	1952	2019	2028	2060
GCF_900496565.1	2	4300STDY7045869	2039	2045	1850	2069	2108	2087	2003	2091	2108	2105	2107	2086	2105	2087	2099	2115	2107	1996	2109	2033	2106	2047	2109	2044	2044	2022	2023	2089	2120	2017	2126	2101	2086	2082	2071	2087	2100	2140	1852	2122	2026	2035	2125	1854	2081	2105	2130
GCF_902705505.1	1018	KPC-SM-17a	1961	1972	1810	1963	2040	2036	1954	1998	2047	2043	2046	2035	2044	2036	2040	2032	2046	1919	2055	1957	2045	1977	2040	1976	1976	1967	1968	1993	2038	1965	2050	2040	1990	2023	2002	1947	2014	2064	1933	2035	1959	1945	2030	1934	2024	2016	2039
GCF_929606275.1	203	cpe016	1194	1313	1613	1188	1986	1983	1874	1770	1983	1980	1982	1982	1980	1983	1969	1968	1982	1744	1990	1535	1981	1120	1808	1281	1282	1912	1912	1569	2000	1751	1998	1976	1570	1977	1938	1968	1975	2008	1685	1987	1896	1522	1994	1685	1977	1976	2003
GCF_929607075.1	273	cpe017	1709	1591	1729	1678	1973	1988	686	1846	1995	1991	1994	1988	1992	1988	1995	1951	1994	1875	2007	888	1993	1849	1987	1763	1763	620	621	1853	1997	69	1990	1987	1851	1982	1965	1968	1933	2005	1854	1967	1940	1744	2001	1855	1944	1979	1995
[truncated: 247 more columns]
